# Supplementary material for: 3-[4-(10H-Indolo[3,2-b]quinolin-11-yl)piperazin-1-yl]propan-1-ol
Source: Acta Crystallogr Sect E Struct Rep Online. 2011 Nov 30;67(Pt 12):o3465–6. doi: 10.1107/S1600536811050215 (PMC3239093; doi:10.1107/S1600536811050215)
Supplement: Supplementary file 1 [file e-67-o3465-sup1.cif]

##############################################################################
#                                                                            #
# This CIF contains the data in a paper accepted for publication in          #
# Acta Crystallographica Section E. It conforms to the requirements of       #
# Notes for Authors for Acta Crystallographica Section E, and has been       #
# peer reviewed under the auspices of the IUCr Commission on Journals.       #
#                                                                            #
# Full details of the Crystallographic Information File format               #
# are given in the paper "The Crystallographic Information File (CIF):       #
# a New Standard Archive File for Crystallography" by S. R. Hall, F. H.      #
# Allen and I. D. Brown [Acta Cryst. (1991), A47, 655-685].                  #
#                                                                            #
# The current version of the core CIF dictionary is obtainable from          #
# ftp://ftp.iucr.org/pub/cif_core.dic.                                       #
#                                                                            #
# Software is freely available for graphical display of the structure(s)     #
# in this CIF. For information consult the CIF software page                 #
# http://www.iucr.org/resources/cif/software.                                #
#                                                                            #
# This file may be used for bona fide research purposes within the           #
# scientific community so long as proper attribution is given to the journal # 
# article from which it was obtained.                                        #
#                                                                            #
##############################################################################
data_I
_audit_creation_method     SHELXL-97
_chemical_name_systematic
;
3-[4-(10<i>H</i>-Indolo[3,2-<i>b</i>]quinolin-11-yl)piperazin-1-yl]propan-1-ol
;
_chemical_name_common     ?
_chemical_formula_moiety     'C22 H24 N4 O'
_chemical_formula_sum     'C22 H24 N4 O'
_chemical_formula_iupac     'C22 H24 N4 O'
_chemical_formula_weight     360.45
_chemical_melting_point     ?
_symmetry_cell_setting     monoclinic
_symmetry_space_group_name_H-M     'P 21/c'
_symmetry_space_group_name_Hall     '-P 2ybc'
loop_
    _symmetry_equiv_pos_as_xyz
    'x, y, z'
    '-x, y+1/2, -z+1/2'
    '-x, -y, -z'
    'x, -y-1/2, z-1/2'
_cell_length_a     11.218(2)
_cell_length_b     15.673(3)
_cell_length_c     11.847(2)
_cell_angle_alpha     90.00
_cell_angle_beta     117.417(2)
_cell_angle_gamma     90.00
_cell_volume     1849.0(6)
_cell_formula_units_Z     4
_cell_measurement_reflns_used     3837
_cell_measurement_theta_min     2.33
_cell_measurement_theta_max     28.00
_cell_measurement_temperature     120(2)
_exptl_crystal_description     prism
_exptl_crystal_colour     'dark brown'
_exptl_crystal_size_max     0.51
_exptl_crystal_size_mid     0.36
_exptl_crystal_size_min     0.25
_exptl_crystal_density_diffrn     1.295
_exptl_crystal_density_meas     ?
_exptl_crystal_density_method     'not measured'
_exptl_crystal_F_000     768
_exptl_absorpt_coefficient_mu     0.082
_exptl_absorpt_correction_type     multi-scan
_exptl_absorpt_process_details     '(SADABS; Sheldrick, 1996)'
_exptl_absorpt_correction_T_min     0.9294
_exptl_absorpt_correction_T_max     0.9798
_exptl_special_details     ?
_diffrn_ambient_temperature     120(2)
_diffrn_radiation_type     MoK\a
_diffrn_radiation_wavelength     0.71073
_diffrn_radiation_source     'sealed tube'
_diffrn_radiation_monochromator     graphite
_diffrn_measurement_device_type     'Bruker SMART 1000 CCD'
_diffrn_measurement_method     'thin-slice \w scans'
_diffrn_detector_area_resol_mean     ?
_diffrn_reflns_number     9503
_diffrn_reflns_av_R_equivalents     0.0267
_diffrn_reflns_av_sigmaI/netI     0.0318
_diffrn_reflns_theta_min     2.05
_diffrn_reflns_theta_max     25.50
_diffrn_reflns_theta_full     25.50
_diffrn_measured_fraction_theta_max     0.999
_diffrn_measured_fraction_theta_full     0.999
_diffrn_reflns_limit_h_min     -12
_diffrn_reflns_limit_h_max     13
_diffrn_reflns_limit_k_min     -18
_diffrn_reflns_limit_k_max     18
_diffrn_reflns_limit_l_min     -14
_diffrn_reflns_limit_l_max     9
_diffrn_standards_decay_%     ?
_refine_special_details
;
Refinement of <i>F</i>^2^ against ALL reflections. The weighted <i>R</i>-factor
<i>wR</i> and goodness of fit <i>S</i> are based on <i>F</i>^2^, conventional
<i>R</i>-factors <i>R</i> are based on <i>F</i>, with <i>F</i> set to zero for
negative <i>F</i>^2^. The threshold expression of <i>F</i>^2^ >
\s(<i>F</i>^2^) is used only for calculating <i>R</i>-factors(gt) <i>etc</i>.
and is not relevant to the choice of reflections for refinement.
<i>R</i>-factors based on <i>F</i>^2^ are statistically about twice as large
as those based on <i>F</i>, and <i>R</i>- factors based on ALL data will be
even larger.
;
_reflns_number_total     3446
_reflns_number_gt     2678
_reflns_threshold_expression     I>2\s(I)
_refine_ls_structure_factor_coef     Fsqd
_refine_ls_matrix_type     full
_refine_ls_R_factor_all     0.0540
_refine_ls_R_factor_gt     0.0392
_refine_ls_wR_factor_gt     0.0963
_refine_ls_wR_factor_ref     0.1078
_refine_ls_goodness_of_fit_ref     1.034
_refine_ls_restrained_S_all     1.034
_refine_ls_number_reflns     3446
_refine_ls_number_parameters     340
_refine_ls_number_restraints     0
_refine_ls_hydrogen_treatment     refall
_refine_ls_weighting_scheme     calc
_refine_ls_weighting_details
         'calc w=1/[\s^2^(Fo^2^)+(0.0523P)^2^+0.7097P] where P=(Fo^2^+2Fc^2^)/3'
_atom_sites_solution_hydrogens     difmap
_atom_sites_solution_primary     direct
_atom_sites_solution_secondary     difmap
_refine_ls_shift/su_max     0.000
_refine_ls_shift/su_mean     0.000
_refine_diff_density_max     0.272
_refine_diff_density_min     -0.215
_refine_ls_extinction_method     none
_refine_ls_extinction_coef     ?
loop_
    _atom_type_symbol
    _atom_type_description
    _atom_type_scat_dispersion_real
    _atom_type_scat_dispersion_imag
    _atom_type_scat_source
    'C' 'C' 0.0033 0.0016
                         'International Tables Vol C Tables 4.2.6.8 and 6.1.1.4'
    'H' 'H' 0.0000 0.0000
                         'International Tables Vol C Tables 4.2.6.8 and 6.1.1.4'
    'N' 'N' 0.0061 0.0033
                         'International Tables Vol C Tables 4.2.6.8 and 6.1.1.4'
    'O' 'O' 0.0106 0.0060
                         'International Tables Vol C Tables 4.2.6.8 and 6.1.1.4'
_computing_data_collection     'SMART (Bruker, 2007)'
_computing_cell_refinement     'SAINT (Bruker, 2007)'
_computing_data_reduction     'SAINT (Bruker, 2007)'
_computing_structure_solution     'SHELXTL (Sheldrick, 2008)'
_computing_structure_refinement     'SHELXTL (Sheldrick, 2008)'
_computing_molecular_graphics
  'ORTEP3 for Windows (Farrugia, 1997) and Mercury (Macrae <i>et al.</i>, 2006)'
_computing_publication_material
                         'SHELXTL (Sheldrick, 2008) and publCIF (Westrip, 2010)'
loop_
    _atom_site_type_symbol
    _atom_site_label
    _atom_site_fract_x
    _atom_site_fract_y
    _atom_site_fract_z
    _atom_site_U_iso_or_equiv
    _atom_site_adp_type
    _atom_site_calc_flag
    _atom_site_refinement_flags
    _atom_site_occupancy
    _atom_site_symmetry_multiplicity
    _atom_site_disorder_assembly
    _atom_site_disorder_group
    O O 1.06789(12) 0.50790(7) 0.41013(11) 0.0267(3) Uani d . 1 1 . .
    H H1O 1.109(2) 0.5355(16) 0.493(2) 0.068(8) Uiso d . 1 1 . .
    N N1 0.37444(13) 0.24064(9) 0.40400(13) 0.0220(3) Uani d . 1 1 . .
    H H1N 0.3956(18) 0.2294(11) 0.3422(18) 0.028(5) Uiso d . 1 1 . .
    N N2 0.42965(13) 0.31976(8) 0.70450(12) 0.0208(3) Uani d . 1 1 . .
    N N3 0.61399(13) 0.34403(8) 0.45703(12) 0.0209(3) Uani d . 1 1 . .
    N N4 0.79071(12) 0.39539(8) 0.35679(12) 0.0210(3) Uani d . 1 1 . .
    C C1 0.55854(15) 0.33858(10) 0.54422(15) 0.0198(3) Uani d . 1 1 . .
    C C2 0.44663(15) 0.28845(10) 0.51126(15) 0.0198(3) Uani d . 1 1 . .
    C C3 0.26853(15) 0.20239(10) 0.41345(15) 0.0207(3) Uani d . 1 1 . .
    C C4 0.16905(16) 0.14933(10) 0.32651(16) 0.0227(4) Uani d . 1 1 . .
    H H4 0.1712(16) 0.1326(11) 0.2482(17) 0.024(4) Uiso d . 1 1 . .
    C C5 0.06949(16) 0.12188(11) 0.35618(16) 0.0242(4) Uani d . 1 1 . .
    H H5 0.0003(18) 0.0838(12) 0.2954(17) 0.028(5) Uiso d . 1 1 . .
    C C6 0.06798(16) 0.14638(11) 0.46923(16) 0.0239(4) Uani d . 1 1 . .
    H H6 -0.0062(17) 0.1263(11) 0.4887(16) 0.027(5) Uiso d . 1 1 . .
    C C7 0.16832(16) 0.19778(10) 0.55680(16) 0.0221(4) Uani d . 1 1 . .
    H H7 0.1694(16) 0.2136(10) 0.6364(16) 0.020(4) Uiso d . 1 1 . .
    C C8 0.26991(15) 0.22583(10) 0.52887(15) 0.0199(3) Uani d . 1 1 . .
    C C9 0.38517(15) 0.28109(10) 0.59321(15) 0.0193(3) Uani d . 1 1 . .
    C C10 0.54068(15) 0.37040(10) 0.74025(15) 0.0202(3) Uani d . 1 1 . .
    C C11 0.58953(16) 0.41338(11) 0.85823(15) 0.0249(4) Uani d . 1 1 . .
    H H11 0.5411(16) 0.4042(10) 0.9084(15) 0.016(4) Uiso d . 1 1 . .
    C C12 0.69713(17) 0.46688(11) 0.89926(16) 0.0275(4) Uani d . 1 1 . .
    H H12 0.7267(16) 0.4987(11) 0.9796(17) 0.023(4) Uiso d . 1 1 . .
    C C13 0.76274(17) 0.47893(11) 0.82389(17) 0.0264(4) Uani d . 1 1 . .
    H H13 0.839(2) 0.5184(13) 0.8534(19) 0.038(5) Uiso d . 1 1 . .
    C C14 0.72030(16) 0.43782(10) 0.70995(16) 0.0226(4) Uani d . 1 1 . .
    H H14 0.7664(17) 0.4464(11) 0.6598(16) 0.026(5) Uiso d . 1 1 . .
    C C15 0.60766(15) 0.38205(10) 0.66306(15) 0.0199(3) Uani d . 1 1 . .
    C C16 0.60048(17) 0.42857(11) 0.39894(16) 0.0240(4) Uani d . 1 1 . .
    H H16A 0.6495(17) 0.4746(11) 0.4637(16) 0.023(4) Uiso d . 1 1 . .
    H H16B 0.5062(19) 0.4439(11) 0.3571(17) 0.028(5) Uiso d . 1 1 . .
    C C17 0.65126(16) 0.42647(12) 0.30064(16) 0.0244(4) Uani d . 1 1 . .
    H H17A 0.6487(17) 0.4852(12) 0.2682(16) 0.025(5) Uiso d . 1 1 . .
    H H17B 0.5923(17) 0.3887(11) 0.2266(16) 0.024(4) Uiso d . 1 1 . .
    C C18 0.79162(17) 0.30740(10) 0.39967(17) 0.0237(4) Uani d . 1 1 . .
    H H18B 0.8840(17) 0.2845(11) 0.4334(16) 0.021(4) Uiso d . 1 1 . .
    H H18A 0.7292(19) 0.2708(12) 0.3271(18) 0.034(5) Uiso d . 1 1 . .
    C C19 0.74808(17) 0.30570(11) 0.50322(16) 0.0231(4) Uani d . 1 1 . .
    H H19A 0.8171(18) 0.3353(11) 0.5797(17) 0.028(5) Uiso d . 1 1 . .
    H H19B 0.7437(17) 0.2446(12) 0.5249(16) 0.023(4) Uiso d . 1 1 . .
    C C20 0.83818(17) 0.40109(11) 0.26025(16) 0.0251(4) Uani d . 1 1 . .
    H H20A 0.7803(17) 0.3667(11) 0.1848(17) 0.023(4) Uiso d . 1 1 . .
    H H20B 0.8255(16) 0.4632(11) 0.2318(15) 0.017(4) Uiso d . 1 1 . .
    C C21 0.98381(17) 0.37398(11) 0.30578(17) 0.0274(4) Uani d . 1 1 . .
    H H21A 1.0040(17) 0.3868(12) 0.2342(17) 0.030(5) Uiso d . 1 1 . .
    H H21B 0.9945(17) 0.3105(12) 0.3171(17) 0.029(5) Uiso d . 1 1 . .
    C C22 1.08386(17) 0.41778(11) 0.42631(17) 0.0266(4) Uani d . 1 1 . .
    H H22A 1.1778(18) 0.4023(11) 0.4449(16) 0.024(4) Uiso d . 1 1 . .
    H H22B 1.0721(16) 0.3979(11) 0.5050(16) 0.023(4) Uiso d . 1 1 . .
loop_
    _atom_site_aniso_label
    _atom_site_aniso_U_11
    _atom_site_aniso_U_22
    _atom_site_aniso_U_33
    _atom_site_aniso_U_12
    _atom_site_aniso_U_13
    _atom_site_aniso_U_23
    O 0.0287(6) 0.0227(6) 0.0286(7) -0.0009(5) 0.0130(5) 0.0010(5)
    N1 0.0230(7) 0.0257(8) 0.0216(7) -0.0035(6) 0.0140(6) -0.0041(6)
    N2 0.0214(7) 0.0218(7) 0.0204(7) 0.0013(5) 0.0105(6) 0.0006(6)
    N3 0.0204(7) 0.0222(7) 0.0239(7) 0.0000(5) 0.0135(6) 0.0012(6)
    N4 0.0209(7) 0.0208(7) 0.0244(7) 0.0006(5) 0.0131(6) 0.0014(5)
    C1 0.0193(8) 0.0200(8) 0.0213(8) 0.0031(6) 0.0104(6) 0.0024(6)
    C2 0.0200(8) 0.0198(8) 0.0195(8) 0.0021(6) 0.0091(7) -0.0004(6)
    C3 0.0194(8) 0.0198(8) 0.0237(8) 0.0014(6) 0.0106(7) 0.0019(6)
    C4 0.0242(8) 0.0222(8) 0.0216(8) 0.0006(7) 0.0106(7) -0.0010(7)
    C5 0.0199(8) 0.0212(8) 0.0275(9) -0.0010(7) 0.0074(7) 0.0011(7)
    C6 0.0196(8) 0.0234(9) 0.0305(9) 0.0000(7) 0.0131(7) 0.0030(7)
    C7 0.0222(8) 0.0225(9) 0.0232(8) 0.0012(6) 0.0118(7) 0.0017(7)
    C8 0.0201(8) 0.0188(8) 0.0213(8) 0.0020(6) 0.0099(7) 0.0017(6)
    C9 0.0197(8) 0.0186(8) 0.0210(8) 0.0020(6) 0.0105(7) 0.0010(6)
    C10 0.0191(8) 0.0181(8) 0.0226(8) 0.0031(6) 0.0089(7) 0.0019(6)
    C11 0.0252(8) 0.0268(9) 0.0243(9) 0.0009(7) 0.0127(7) -0.0005(7)
    C12 0.0273(9) 0.0281(9) 0.0239(9) -0.0009(7) 0.0090(7) -0.0067(7)
    C13 0.0208(8) 0.0259(9) 0.0297(9) -0.0020(7) 0.0092(7) -0.0034(7)
    C14 0.0194(8) 0.0221(9) 0.0271(9) 0.0018(6) 0.0115(7) 0.0003(7)
    C15 0.0184(8) 0.0183(8) 0.0228(8) 0.0042(6) 0.0093(7) 0.0024(6)
    C16 0.0204(8) 0.0255(9) 0.0266(9) 0.0041(7) 0.0113(7) 0.0056(7)
    C17 0.0233(9) 0.0271(9) 0.0243(9) 0.0012(7) 0.0122(7) 0.0049(7)
    C18 0.0255(9) 0.0199(8) 0.0314(9) -0.0002(7) 0.0178(8) -0.0014(7)
    C19 0.0240(8) 0.0193(9) 0.0304(9) 0.0032(7) 0.0164(8) 0.0040(7)
    C20 0.0295(9) 0.0270(10) 0.0235(9) -0.0034(7) 0.0162(8) -0.0020(7)
    C21 0.0331(10) 0.0247(9) 0.0341(10) -0.0005(7) 0.0239(8) -0.0013(8)
    C22 0.0260(9) 0.0223(9) 0.0357(10) 0.0026(7) 0.0178(8) 0.0052(7)
_geom_special_details
;
All e.s.d.'s (except the e.s.d. in the dihedral angle between two l.s. planes)
are estimated using the full covariance matrix. The cell e.s.d.'s are taken
into account individually in the estimation of e.s.d.'s in distances, angles
and torsion angles; correlations between e.s.d.'s in cell parameters are only
used when they are defined by crystal symmetry. An approximate (isotropic)
treatment of cell e.s.d.'s is used for estimating e.s.d.'s involving l.s.
planes.
;
loop_
    _geom_bond_atom_site_label_1
    _geom_bond_atom_site_label_2
    _geom_bond_site_symmetry_2
    _geom_bond_distance
    _geom_bond_publ_flag
    O H1O . 0.97(3) ?
    O C22 . 1.426(2) ?
    N1 H1N . 0.885(19) ?
    N1 C2 . 1.373(2) ?
    N1 C3 . 1.381(2) ?
    N2 C9 . 1.322(2) ?
    N2 C10 . 1.369(2) ?
    N3 C1 . 1.433(2) ?
    N3 C16 . 1.468(2) ?
    N3 C19 . 1.471(2) ?
    N4 C17 . 1.473(2) ?
    N4 C18 . 1.468(2) ?
    N4 C20 . 1.470(2) ?
    C1 C2 . 1.376(2) ?
    C1 C15 . 1.427(2) ?
    C2 C9 . 1.431(2) ?
    C3 C4 . 1.393(2) ?
    C3 C8 . 1.409(2) ?
    C4 H4 . 0.976(17) ?
    C4 C5 . 1.385(2) ?
    C5 H5 . 0.981(18) ?
    C5 C6 . 1.401(2) ?
    C6 H6 . 1.011(18) ?
    C6 C7 . 1.385(2) ?
    C7 H7 . 0.969(17) ?
    C7 C8 . 1.396(2) ?
    C8 C9 . 1.448(2) ?
    C10 C11 . 1.415(2) ?
    C10 C15 . 1.438(2) ?
    C11 H11 . 0.984(16) ?
    C11 C12 . 1.362(2) ?
    C12 H12 . 0.987(18) ?
    C12 C13 . 1.407(2) ?
    C13 H13 . 0.98(2) ?
    C13 C14 . 1.368(2) ?
    C14 H14 . 0.960(18) ?
    C14 C15 . 1.422(2) ?
    C16 H16A . 1.011(18) ?
    C16 H16B . 0.969(19) ?
    C16 C17 . 1.514(2) ?
    C17 H17A . 0.992(18) ?
    C17 H17B . 1.011(17) ?
    C18 H18B . 0.991(17) ?
    C18 H18A . 1.00(2) ?
    C18 C19 . 1.515(2) ?
    C19 H19A . 0.995(18) ?
    C19 H19B . 0.999(18) ?
    C20 H20A . 0.988(18) ?
    C20 H20B . 1.019(17) ?
    C20 C21 . 1.526(2) ?
    C21 H21A . 0.994(19) ?
    C21 H21B . 1.004(19) ?
    C21 C22 . 1.515(2) ?
    C22 H22A . 1.002(18) ?
    C22 H22B . 1.048(17) ?
loop_
    _geom_angle_atom_site_label_1
    _geom_angle_atom_site_label_2
    _geom_angle_atom_site_label_3
    _geom_angle_site_symmetry_1
    _geom_angle_site_symmetry_3
    _geom_angle
    _geom_angle_publ_flag
    H1O O C22 . . 109.5(14) ?
    H1N N1 C2 . . 127.3(12) ?
    H1N N1 C3 . . 123.3(12) ?
    C2 N1 C3 . . 108.97(13) ?
    C9 N2 C10 . . 116.48(13) ?
    C1 N3 C16 . . 113.97(12) ?
    C1 N3 C19 . . 114.61(12) ?
    C16 N3 C19 . . 114.20(12) ?
    C17 N4 C18 . . 107.68(13) ?
    C17 N4 C20 . . 108.57(12) ?
    C18 N4 C20 . . 112.26(13) ?
    N3 C1 C2 . . 118.14(14) ?
    N3 C1 C15 . . 125.75(14) ?
    C2 C1 C15 . . 116.10(14) ?
    N1 C2 C1 . . 130.28(15) ?
    N1 C2 C9 . . 108.71(13) ?
    C1 C2 C9 . . 121.00(14) ?
    N1 C3 C4 . . 128.75(15) ?
    N1 C3 C8 . . 109.88(14) ?
    C4 C3 C8 . . 121.36(15) ?
    C3 C4 H4 . . 120.1(10) ?
    C3 C4 C5 . . 117.59(15) ?
    H4 C4 C5 . . 122.3(10) ?
    C4 C5 H5 . . 117.4(10) ?
    C4 C5 C6 . . 121.58(15) ?
    H5 C5 C6 . . 121.0(10) ?
    C5 C6 H6 . . 120.4(10) ?
    C5 C6 C7 . . 120.82(15) ?
    H6 C6 C7 . . 118.7(10) ?
    C6 C7 H7 . . 121.3(10) ?
    C6 C7 C8 . . 118.45(15) ?
    H7 C7 C8 . . 120.3(10) ?
    C3 C8 C7 . . 120.17(14) ?
    C3 C8 C9 . . 105.96(13) ?
    C7 C8 C9 . . 133.82(15) ?
    N2 C9 C2 . . 124.13(14) ?
    N2 C9 C8 . . 129.39(14) ?
    C2 C9 C8 . . 106.48(13) ?
    N2 C10 C11 . . 117.70(14) ?
    N2 C10 C15 . . 122.98(14) ?
    C11 C10 C15 . . 119.32(14) ?
    C10 C11 H11 . . 117.2(9) ?
    C10 C11 C12 . . 121.46(16) ?
    H11 C11 C12 . . 121.3(9) ?
    C11 C12 H12 . . 120.3(10) ?
    C11 C12 C13 . . 119.52(16) ?
    H12 C12 C13 . . 120.1(10) ?
    C12 C13 H13 . . 118.9(12) ?
    C12 C13 C14 . . 121.11(16) ?
    H13 C13 C14 . . 120.0(12) ?
    C13 C14 H14 . . 120.2(11) ?
    C13 C14 C15 . . 121.17(16) ?
    H14 C14 C15 . . 118.6(10) ?
    C1 C15 C10 . . 119.30(14) ?
    C1 C15 C14 . . 123.29(14) ?
    C10 C15 C14 . . 117.40(14) ?
    N3 C16 H16A . . 112.7(10) ?
    N3 C16 H16B . . 108.4(11) ?
    N3 C16 C17 . . 110.28(14) ?
    H16A C16 H16B . . 107.2(14) ?
    H16A C16 C17 . . 109.4(10) ?
    H16B C16 C17 . . 108.7(10) ?
    N4 C17 C16 . . 110.94(13) ?
    N4 C17 H17A . . 108.5(10) ?
    N4 C17 H17B . . 109.4(9) ?
    C16 C17 H17A . . 108.9(10) ?
    C16 C17 H17B . . 110.6(10) ?
    H17A C17 H17B . . 108.4(14) ?
    N4 C18 H18B . . 108.6(10) ?
    N4 C18 H18A . . 110.5(11) ?
    N4 C18 C19 . . 110.06(13) ?
    H18B C18 H18A . . 109.1(14) ?
    H18B C18 C19 . . 109.5(10) ?
    H18A C18 C19 . . 109.0(11) ?
    N3 C19 C18 . . 110.32(14) ?
    N3 C19 H19A . . 112.5(10) ?
    N3 C19 H19B . . 108.9(10) ?
    C18 C19 H19A . . 108.9(10) ?
    C18 C19 H19B . . 107.3(10) ?
    H19A C19 H19B . . 108.8(14) ?
    N4 C20 H20A . . 110.4(10) ?
    N4 C20 H20B . . 105.7(9) ?
    N4 C20 C21 . . 114.87(14) ?
    H20A C20 H20B . . 106.8(13) ?
    H20A C20 C21 . . 108.6(10) ?
    H20B C20 C21 . . 110.3(9) ?
    C20 C21 H21A . . 105.6(10) ?
    C20 C21 H21B . . 111.4(10) ?
    C20 C21 C22 . . 114.52(14) ?
    H21A C21 H21B . . 104.8(14) ?
    H21A C21 C22 . . 110.6(10) ?
    H21B C21 C22 . . 109.4(10) ?
    O C22 C21 . . 109.25(14) ?
    O C22 H22A . . 108.9(10) ?
    O C22 H22B . . 110.8(9) ?
    C21 C22 H22A . . 110.2(10) ?
    C21 C22 H22B . . 111.2(9) ?
    H22A C22 H22B . . 106.4(13) ?
loop_
    _geom_torsion_atom_site_label_1
    _geom_torsion_atom_site_label_2
    _geom_torsion_atom_site_label_3
    _geom_torsion_atom_site_label_4
    _geom_torsion_site_symmetry_1
    _geom_torsion_site_symmetry_2
    _geom_torsion_site_symmetry_3
    _geom_torsion_site_symmetry_4
    _geom_torsion
    _geom_torsion_publ_flag
    C16 N3 C1 C2 . . . . 112.37(16) ?
    C16 N3 C1 C15 . . . . -66.45(19) ?
    C19 N3 C1 C2 . . . . -113.44(16) ?
    C19 N3 C1 C15 . . . . 67.74(19) ?
    C3 N1 C2 C1 . . . . -178.98(16) ?
    C3 N1 C2 C9 . . . . -0.12(17) ?
    N3 C1 C2 N1 . . . . -0.4(2) ?
    N3 C1 C2 C9 . . . . -179.17(13) ?
    C15 C1 C2 N1 . . . . 178.51(15) ?
    C15 C1 C2 C9 . . . . -0.2(2) ?
    C2 N1 C3 C4 . . . . 179.23(16) ?
    C2 N1 C3 C8 . . . . 0.45(18) ?
    N1 C3 C4 C5 . . . . -177.20(15) ?
    C8 C3 C4 C5 . . . . 1.5(2) ?
    C3 C4 C5 C6 . . . . 0.1(2) ?
    C4 C5 C6 C7 . . . . -1.4(2) ?
    C5 C6 C7 C8 . . . . 1.1(2) ?
    C6 C7 C8 C3 . . . . 0.5(2) ?
    C6 C7 C8 C9 . . . . 177.43(16) ?
    N1 C3 C8 C7 . . . . 177.12(14) ?
    N1 C3 C8 C9 . . . . -0.60(17) ?
    C4 C3 C8 C7 . . . . -1.8(2) ?
    C4 C3 C8 C9 . . . . -179.48(14) ?
    C10 N2 C9 C2 . . . . 0.8(2) ?
    C10 N2 C9 C8 . . . . -178.45(15) ?
    N1 C2 C9 N2 . . . . -179.67(14) ?
    N1 C2 C9 C8 . . . . -0.25(17) ?
    C1 C2 C9 N2 . . . . -0.7(2) ?
    C1 C2 C9 C8 . . . . 178.74(14) ?
    C3 C8 C9 N2 . . . . 179.89(15) ?
    C3 C8 C9 C2 . . . . 0.51(17) ?
    C7 C8 C9 N2 . . . . 2.6(3) ?
    C7 C8 C9 C2 . . . . -176.76(17) ?
    C9 N2 C10 C11 . . . . 179.26(14) ?
    C9 N2 C10 C15 . . . . -0.1(2) ?
    N2 C10 C11 C12 . . . . -178.11(15) ?
    C15 C10 C11 C12 . . . . 1.3(2) ?
    C10 C11 C12 C13 . . . . -1.0(3) ?
    C11 C12 C13 C14 . . . . 0.0(3) ?
    C12 C13 C14 C15 . . . . 0.6(3) ?
    C13 C14 C15 C1 . . . . 179.20(15) ?
    C13 C14 C15 C10 . . . . -0.2(2) ?
    N3 C1 C15 C10 . . . . 179.73(14) ?
    N3 C1 C15 C14 . . . . 0.3(2) ?
    C2 C1 C15 C10 . . . . 0.9(2) ?
    C2 C1 C15 C14 . . . . -178.53(14) ?
    N2 C10 C15 C1 . . . . -0.8(2) ?
    N2 C10 C15 C14 . . . . 178.69(14) ?
    C11 C10 C15 C1 . . . . 179.88(14) ?
    C11 C10 C15 C14 . . . . -0.7(2) ?
    C1 N3 C16 C17 . . . . -175.37(13) ?
    C19 N3 C16 C17 . . . . 50.25(18) ?
    C18 N4 C17 C16 . . . . 62.64(17) ?
    C20 N4 C17 C16 . . . . -175.58(14) ?
    N3 C16 C17 N4 . . . . -55.76(18) ?
    C17 N4 C18 C19 . . . . -63.16(17) ?
    C20 N4 C18 C19 . . . . 177.38(13) ?
    C1 N3 C19 C18 . . . . 174.66(13) ?
    C16 N3 C19 C18 . . . . -51.25(18) ?
    N4 C18 C19 N3 . . . . 57.42(18) ?
    C17 N4 C20 C21 . . . . 177.89(14) ?
    C18 N4 C20 C21 . . . . -63.17(18) ?
    N4 C20 C21 C22 . . . . -52.4(2) ?
    C20 C21 C22 O . . . . -53.75(19) ?
loop_
    _geom_hbond_atom_site_label_D
    _geom_hbond_atom_site_label_H
    _geom_hbond_atom_site_label_A
    _geom_hbond_site_symmetry_A
    _geom_hbond_distance_DH
    _geom_hbond_distance_HA
    _geom_hbond_distance_DA
    _geom_hbond_angle_DHA
    _geom_hbond_publ_flag
    O H1O N4 3_766 0.97(3) 1.94(3) 2.8990(18) 169(2) y
    N1 H1N N2 4_565 0.885(19) 1.99(2) 2.866(2) 168.4(17) y
_iucr_refine_instructions_details
;
TITL lhh107 in P2(1)/c
CELL 0.71073  11.2184  15.6734  11.8466  90.000 117.417  90.000
ZERR    4.00   0.0020   0.0027   0.0021   0.000   0.002   0.000
LATT  1
SYMM -X, 0.5+Y, 0.5-Z
SFAC C H N O
UNIT 88 96 16 4
TEMP -153.0
SIZE 0.25 0.36 0.51
omit -3 51
L.S. 8
acta
BOND $h
htab
conf
eqiv $1 -x+2, -y+1, -z+1
htab o n4_$1
htab c14 o_$1
eqiv $2 x, -y+1/2, z-1/2
htab n1 n2_$2
eqiv $3 1-x, -1/2+y, 1/2-z
htab c5 o_$3
mpla c1 c2 c3 c4 c5 c6 c7 c8 c9 c10 c11 c12 c13 c14 c15 n1 n2
mpla 6 n3 n4 c16 c17 c18 c19 c11
FMAP 2
PLAN 20
rem EXTI    0.000000
WGHT    0.052300    0.709700
FVAR       0.17348
O     4    1.067895    0.507899    0.410126    11.00000    0.02867    0.02265 =
         0.02863    0.00100    0.01303   -0.00085
H1O   2    1.109444    0.535541    0.492897    11.00000    0.06849
N1    3    0.374437    0.240643    0.404003    11.00000    0.02301    0.02572 =
         0.02160   -0.00406    0.01395   -0.00351
H1N   2    0.395566    0.229351    0.342181    11.00000    0.02828
N2    3    0.429648    0.319756    0.704503    11.00000    0.02139    0.02176 =
         0.02039    0.00055    0.01054    0.00133
N3    3    0.613988    0.344030    0.457030    11.00000    0.02042    0.02223 =
         0.02385    0.00120    0.01350    0.00004
N4    3    0.790711    0.395393    0.356795    11.00000    0.02087    0.02081 =
         0.02440    0.00138    0.01312    0.00065
C1    1    0.558539    0.338576    0.544218    11.00000    0.01927    0.02000 =
         0.02132    0.00243    0.01039    0.00306
C2    1    0.446633    0.288453    0.511263    11.00000    0.02004    0.01978 =
         0.01953   -0.00038    0.00907    0.00208
C3    1    0.268527    0.202392    0.413449    11.00000    0.01944    0.01981 =
         0.02372    0.00193    0.01059    0.00145
C4    1    0.169051    0.149325    0.326514    11.00000    0.02423    0.02223 =
         0.02163   -0.00095    0.01064    0.00056
H4    2    0.171225    0.132561    0.248162    11.00000    0.02358
C5    1    0.069489    0.121878    0.356183    11.00000    0.01990    0.02116 =
         0.02745    0.00109    0.00737   -0.00099
H5    2    0.000336    0.083825    0.295405    11.00000    0.02815
C6    1    0.067981    0.146380    0.469229    11.00000    0.01956    0.02339 =
         0.03055    0.00297    0.01313    0.00000
H6    2   -0.006187    0.126268    0.488725    11.00000    0.02670
C7    1    0.168319    0.197782    0.556803    11.00000    0.02216    0.02249 =
         0.02323    0.00171    0.01180    0.00124
H7    2    0.169365    0.213578    0.636364    11.00000    0.01956
C8    1    0.269912    0.225828    0.528873    11.00000    0.02006    0.01883 =
         0.02134    0.00165    0.00994    0.00196
C9    1    0.385174    0.281094    0.593214    11.00000    0.01966    0.01862 =
         0.02104    0.00099    0.01050    0.00203
C10   1    0.540676    0.370402    0.740246    11.00000    0.01906    0.01805 =
         0.02259    0.00194    0.00889    0.00308
C11   1    0.589533    0.413379    0.858232    11.00000    0.02523    0.02677 =
         0.02429   -0.00049    0.01268    0.00092
H11   2    0.541066    0.404248    0.908433    11.00000    0.01589
C12   1    0.697127    0.466875    0.899256    11.00000    0.02735    0.02810 =
         0.02390   -0.00672    0.00899   -0.00093
H12   2    0.726734    0.498711    0.979565    11.00000    0.02260
C13   1    0.762740    0.478929    0.823891    11.00000    0.02079    0.02590 =
         0.02973   -0.00343    0.00921   -0.00202
H13   2    0.838902    0.518355    0.853397    11.00000    0.03801
C14   1    0.720304    0.437821    0.709946    11.00000    0.01940    0.02215 =
         0.02710    0.00032    0.01146    0.00177
H14   2    0.766423    0.446369    0.659814    11.00000    0.02612
C15   1    0.607662    0.382051    0.663057    11.00000    0.01840    0.01826 =
         0.02276    0.00237    0.00935    0.00423
C16   1    0.600482    0.428571    0.398944    11.00000    0.02044    0.02554 =
         0.02661    0.00565    0.01130    0.00407
H16A  2    0.649515    0.474559    0.463667    11.00000    0.02328
H16B  2    0.506190    0.443896    0.357124    11.00000    0.02770
C17   1    0.651259    0.426466    0.300636    11.00000    0.02332    0.02705 =
         0.02428    0.00488    0.01221    0.00123
H17A  2    0.648712    0.485157    0.268185    11.00000    0.02525
H17B  2    0.592330    0.388676    0.226615    11.00000    0.02392
C18   1    0.791624    0.307399    0.399665    11.00000    0.02548    0.01989 =
         0.03140   -0.00136    0.01782   -0.00019
H18B  2    0.884027    0.284518    0.433427    11.00000    0.02086
H18A  2    0.729168    0.270824    0.327065    11.00000    0.03423
C19   1    0.748077    0.305704    0.503225    11.00000    0.02399    0.01927 =
         0.03043    0.00400    0.01637    0.00322
H19A  2    0.817105    0.335302    0.579748    11.00000    0.02764
H19B  2    0.743653    0.244558    0.524880    11.00000    0.02342
C20   1    0.838178    0.401086    0.260255    11.00000    0.02951    0.02696 =
         0.02351   -0.00195    0.01623   -0.00343
H20A  2    0.780287    0.366693    0.184796    11.00000    0.02349
H20B  2    0.825517    0.463214    0.231768    11.00000    0.01727
C21   1    0.983814    0.373982    0.305779    11.00000    0.03312    0.02473 =
         0.03414   -0.00125    0.02390   -0.00055
H21A  2    1.003965    0.386801    0.234184    11.00000    0.02980
H21B  2    0.994471    0.310487    0.317149    11.00000    0.02883
C22   1    1.083861    0.417784    0.426311    11.00000    0.02599    0.02227 =
         0.03567    0.00519    0.01778    0.00262
H22A  2    1.177833    0.402294    0.444910    11.00000    0.02398
H22B  2    1.072117    0.397883    0.505042    11.00000    0.02336
HKLF 4
REM  lhh107 in P2(1)/c
REM R1 =  0.0392 for   2678 Fo > 4sig(Fo)  and  0.0540 for all   3446 data
REM    340 parameters refined using      0 restraints
END
WGHT      0.0523      0.7088
REM Highest difference peak  0.272,  deepest hole -0.215,  1-sigma level  0.044
Q1    1   0.3410  0.2347  0.5802  11.00000  0.05    0.27
Q2    1   0.5458  0.3144  0.4026  11.00000  0.05    0.25
Q3    1   0.5617  0.3819  0.5853  11.00000  0.05    0.24
Q4    1   0.6174  0.3365  0.6329  11.00000  0.05    0.23
Q5    1  -0.0711  0.1150  0.4971  11.00000  0.05    0.23
Q6    1   0.8444  0.4277  0.4166  11.00000  0.05    0.22
Q7    1   0.4668  0.3368  0.4992  11.00000  0.05    0.22
Q8    1   0.5815  0.3744  0.7007  11.00000  0.05    0.22
Q9    1   0.3870  0.3123  0.7591  11.00000  0.05    0.21
Q10   1   0.2815  0.1942  0.4834  11.00000  0.05    0.20
Q11   1   0.4275  0.2909  0.5557  11.00000  0.05    0.20
Q12   1   0.2505  0.2361  0.4639  11.00000  0.05    0.20
Q13   1   0.7354  0.4129  0.3409  11.00000  0.05    0.20
Q14   1   0.2603  0.1916  0.5788  11.00000  0.05    0.20
Q15   1   0.5269  0.2919  0.5402  11.00000  0.05    0.20
Q16   1   0.6847  0.3901  0.6946  11.00000  0.05    0.19
Q17   1   0.1442  0.1173  0.3612  11.00000  0.05    0.19
Q18   1   0.2238  0.2280  0.5359  11.00000  0.05    0.19
Q19   1   0.2516  0.1502  0.3842  11.00000  0.05    0.18
Q20   1   0.7226  0.4854  0.7476  11.00000  0.05    0.18
;
data_global
_journal_date_recd_electronic     2011-11-10
_journal_date_accepted     2011-11-22
_journal_name_full     'Acta Crystallographica, Section E'
_journal_year     2011
_journal_volume     67
_journal_issue     12
_journal_page_first     o3465
_journal_page_last     o3466
_journal_paper_category     QO
_journal_paper_doi     10.1107/S1600536811050215
_journal_coeditor_code     FJ2477
_publ_contact_author_name     'Gary S. Nichol'
_publ_contact_author_address
;
Department of Chemistry and Biochemistry
The University of Arizona
Tucson, AZ 85716
USA
;
_publ_contact_author_email     'gsnichol@email.arizona.edu'
_publ_contact_author_fax     '+1 520 621 8407'
_publ_contact_author_phone     '+1 520 621 4168'
_publ_section_title
;
3-[4-(10<i>H</i>-Indolo[3,2-<i>b</i>]quinolin-11-yl)piperazin-1-yl]propan-1-ol
;
loop_
    _publ_author_name
    _publ_author_footnote
    _publ_author_address
    'Nichol, Gary S.' .
;
Department of Chemistry and Biochemistry
The University of Arizona
Tucson, AZ 85716
USA
;
    'Boddupally, Peda V. L.' .
;
College of Pharmacy
The University of Arizona
Tucson, AZ 85721
USA
;
    'De, Biswanath' .
;
College of Pharmacy
The University of Arizona
Tucson, AZ 85721
USA
;
    'Hurley, Laurence H.'
;
Also affiliated with the BIO5 Institute and the Arizona Cancer Center, Tucson,
AZ 85721, USA.
;
;
College of Pharmacy
The University of Arizona
Tucson, AZ 85721
USA
;
_publ_section_synopsis     .
