# Supplementary material for: 3-[4-(10H-Indolo[3,2-b]quinolin-11-yl)piperazin-1-yl]propan-1-ol
Source: Acta Crystallogr Sect E Struct Rep Online. 2011 Nov 30;67(Pt 12):o3465–6. doi: 10.1107/S1600536811050215 (PMC3239093; doi:10.1107/S1600536811050215)
Supplement: Supplementary file 3 [file e-67-o3465-Isup3.hkl]

# 
# h,k,l, Fc-squared, Fo-squared, sigma(Fo-squared) and status flag 
# 
data_I
_shelx_title ' lhh107 in P2(1)/c' 
_shelx_refln_list_code          4 
_shelx_F_calc_maximum      177.82 
_exptl_crystal_F_000       768.00 
_reflns_d_resolution_high  0.8256 
 
loop_ 
 _symmetry_equiv_pos_as_xyz 
 'x, y, z' 
 '-x, y+1/2, -z+1/2' 
 '-x, -y, -z' 
 'x, -y-1/2, z-1/2' 
 
_cell_length_a    11.2184 
_cell_length_b    15.6734 
_cell_length_c    11.8466 
_cell_angle_alpha  90.000 
_cell_angle_beta  117.417 
_cell_angle_gamma  90.000 
 
_shelx_F_squared_multiplier     1.000 
 
loop_ 
 _refln_index_h 
 _refln_index_k 
 _refln_index_l 
 _refln_F_squared_calc 
 _refln_F_squared_meas 
 _refln_F_squared_sigma 
 _refln_observed_status 
   1   0   0     2973.98     2831.40     67.45 o 
   2   0   0      915.46      821.05     14.42 o 
   3   0   0      202.48      207.43      4.68 o 
   4   0   0      354.34      334.42      6.67 o 
   5   0   0     4940.97     5421.74     76.29 o 
   6   0   0     4332.02     4805.68     68.61 o 
   7   0   0        1.39        2.71      1.81 o 
   8   0   0      196.18      197.06      8.45 o 
   9   0   0     1174.45     1279.00     28.89 o 
  10   0   0       26.13       23.06      8.31 o 
  11   0   0      490.35      520.98     22.76 o 
  12   0   0       13.93       22.26      9.30 o 
   1   1   0        7.84        3.87      0.48 o 
   2   1   0     1060.10     1009.72     11.62 o 
   3   1   0     1763.84     1703.09     18.33 o 
   4   1   0      981.92     1033.42     11.58 o 
   5   1   0       34.29       42.42      2.01 o 
   6   1   0      176.70      178.35      3.70 o 
   7   1   0        6.02        4.45      1.70 o 
   8   1   0      155.34      160.18      4.67 o 
   9   1   0       19.77       15.73      5.18 o 
  10   1   0      687.97      685.50     13.65 o 
  11   1   0      409.53      433.64     12.78 o 
  12   1   0       52.85       49.88     10.02 o 
   0   2   0     1958.73     1840.20     44.86 o 
   1   2   0     4844.62     4756.70     56.90 o 
   2   2   0       99.31       88.33      1.98 o 
   3   2   0      725.32      729.50      9.29 o 
   4   2   0        0.09       -0.29      0.88 o 
   5   2   0     1617.75     1758.08     21.04 o 
   6   2   0       35.05       52.50      3.72 o 
   7   2   0      444.13      454.48      9.35 o 
   8   2   0      199.35      194.62      5.18 o 
   9   2   0       33.43       21.30      3.20 o 
  10   2   0      115.48      122.52      7.53 o 
  11   2   0      355.17      359.68     11.64 o 
   1   3   0    26384.55    25833.83    353.62 o 
   2   3   0    22096.25    22267.51    234.51 o 
   3   3   0      888.88      916.41     11.37 o 
   4   3   0     3418.93     3671.19     45.43 o 
   5   3   0       44.88       39.79      2.26 o 
   6   3   0      109.69      113.51      3.52 o 
   7   3   0      111.85      130.44      4.05 o 
   8   3   0      904.13      918.80     13.65 o 
   9   3   0      123.65      117.10      4.99 o 
  10   3   0       51.38       64.09      5.71 o 
  11   3   0      233.78      233.11     14.22 o 
   0   4   0     3865.08     3737.11     64.26 o 
   1   4   0      618.26      560.13      8.02 o 
   2   4   0     6441.02     6723.56     74.34 o 
   3   4   0     1249.74     1347.75     18.08 o 
   4   4   0      283.25      334.02      5.64 o 
   5   4   0     1763.88     1992.16     27.39 o 
   6   4   0      126.16      122.60      4.05 o 
   7   4   0        3.78        2.00      1.67 o 
   8   4   0      382.09      392.08      7.86 o 
   9   4   0       14.81        9.99      2.46 o 
  10   4   0       59.03       75.27      6.12 o 
  11   4   0        1.93        0.31      3.88 o 
   1   5   0      490.40      478.24      7.27 o 
   2   5   0     2549.82     2622.44     32.70 o 
   3   5   0      709.38      755.89      9.97 o 
   4   5   0     1285.96     1374.02     17.39 o 
   5   5   0        1.38       -0.76      1.24 o 
   6   5   0      101.13      111.91      3.59 o 
   7   5   0      180.37      175.93      4.81 o 
   8   5   0       39.55       29.84      2.88 o 
   9   5   0      361.17      311.29      8.37 o 
  10   5   0        6.83        7.09      3.71 o 
  11   5   0      385.01      421.19     18.06 o 
   0   6   0        1.96        0.33      1.41 o 
   1   6   0      672.31      609.06      9.12 o 
   2   6   0      262.66      289.33      5.80 o 
   3   6   0      747.87      724.99     11.97 o 
   4   6   0      648.30      654.02      9.88 o 
   5   6   0       33.36       29.49      2.16 o 
   6   6   0       63.66       72.72      4.59 o 
   7   6   0        4.20        3.53      1.86 o 
   8   6   0      455.49      444.15      9.90 o 
   9   6   0       74.17       71.02      4.98 o 
  10   6   0      253.65      227.66      8.94 o 
  11   6   0        8.46       16.47      7.81 o 
   1   7   0      485.87      482.66      7.05 o 
   2   7   0       38.17       33.62      2.54 o 
   3   7   0      193.25      221.39      4.94 o 
   4   7   0     2664.84     2839.87     44.56 o 
   5   7   0       99.87       88.33      3.23 o 
   6   7   0       52.91       43.88      2.94 o 
   7   7   0      312.62      319.82      7.94 o 
   8   7   0      206.59      208.90      6.73 o 
   9   7   0        7.72        7.81      3.71 o 
  10   7   0       97.43       84.25      7.41 o 
  11   7   0        1.01        4.36      5.28 o 
   0   8   0       75.42       74.15      4.23 o 
   1   8   0     1573.92     1722.65     20.53 o 
   2   8   0     1597.54     1680.77     24.12 o 
   3   8   0      238.77      253.78      7.02 o 
   4   8   0       40.12       45.49      2.87 o 
   5   8   0        1.31        0.73      1.78 o 
   6   8   0       18.03       13.27      2.48 o 
   7   8   0      626.68      568.58     27.91 o 
   8   8   0        0.73       -4.39      2.92 o 
   9   8   0       46.66       39.39      4.98 o 
  10   8   0        1.31       -3.99      3.65 o 
   1   9   0       25.18       20.16      2.64 o 
   2   9   0       28.22       31.01      2.61 o 
   3   9   0       81.65       80.83      2.89 o 
   4   9   0        7.83        6.54      1.93 o 
   5   9   0      491.80      508.01     11.52 o 
   6   9   0      687.59      683.52     18.68 o 
   7   9   0       53.81       27.74     10.97 o 
   8   9   0        0.70       -2.66      3.99 o 
   9   9   0        5.00       -1.00      4.70 o 
  10   9   0       10.61        6.46      5.28 o 
   0  10   0     1265.92     1390.96     22.55 o 
   1  10   0      526.30      545.96      8.51 o 
   2  10   0      224.96      204.91      5.43 o 
   3  10   0      572.48      586.51     10.48 o 
   4  10   0      242.79      247.06      7.52 o 
   5  10   0      119.25      111.47      7.51 o 
   6  10   0      165.25      164.67      9.04 o 
   7  10   0        9.68        5.15      4.23 o 
   8  10   0       31.60       33.69      6.10 o 
   9  10   0       19.78       20.74      5.99 o 
  10  10   0        4.69       -0.90      5.65 o 
   1  11   0       59.30       63.22      3.71 o 
   2  11   0     1014.82     1110.55     38.18 o 
   3  11   0      212.06      205.65      5.83 o 
   4  11   0       16.91       13.02      3.08 o 
   5  11   0        4.67        6.71      4.30 o 
   6  11   0      297.27      284.41     11.98 o 
   7  11   0       10.45        6.81      4.70 o 
   8  11   0      207.30      217.53     11.16 o 
   9  11   0        0.28        1.58      5.34 o 
   0  12   0       33.27       26.00      8.64 o 
   1  12   0       43.28       38.96      4.41 o 
   2  12   0      148.90      145.46      5.13 o 
   3  12   0       14.01        8.93      2.93 o 
   4  12   0      919.57      869.43     22.54 o 
   5  12   0       25.07       24.64      5.17 o 
   6  12   0       60.15       58.50      7.16 o 
   7  12   0      118.73      136.78     13.46 o 
   8  12   0       19.28       10.64      5.52 o 
   9  12   0        0.90       -6.24      5.05 o 
   1  13   0      525.51      536.53     10.79 o 
   2  13   0      234.04      229.89      6.65 o 
   3  13   0        6.31        4.89      4.11 o 
   4  13   0       59.32       53.11      6.67 o 
   5  13   0       36.47       32.09      5.99 o 
   6  13   0       36.09       34.16      6.33 o 
   7  13   0        2.57        3.26      5.28 o 
   8  13   0        1.99        6.56      5.75 o 
   0  14   0      368.07      329.68     11.75 o 
   1  14   0        0.26       -3.45      2.30 o 
   2  14   0      149.17      140.33      6.36 o 
   3  14   0       91.02       85.91      7.85 o 
   4  14   0       43.29       47.89      6.43 o 
   5  14   0       99.46       89.62      8.46 o 
   6  14   0       93.17      103.30     16.12 o 
   7  14   0        0.08       -1.13      6.31 o 
   8  14   0        0.39        1.33      7.97 o 
   1  15   0       70.56       60.27      9.59 o 
   2  15   0      157.93      163.75     11.96 o 
   3  15   0      161.73      175.97     10.30 o 
   4  15   0        0.89       -2.71      4.45 o 
   5  15   0       17.52       10.12      5.75 o 
   6  15   0       10.90       13.62      8.81 o 
   7  15   0        7.56        5.30      6.33 o 
   0  16   0        5.59        2.09      4.34 o 
   1  16   0       63.32       62.03      5.66 o 
   2  16   0       43.24       38.98      6.43 o 
   3  16   0       57.12       61.44      7.61 o 
   4  16   0       95.69      101.85      9.51 o 
   5  16   0        3.11       -5.32      5.64 o 
   6  16   0        3.61       -3.55      5.43 o 
   1  17   0       55.52       49.39     12.29 o 
   2  17   0      100.71       98.11     12.96 o 
   3  17   0       24.17       21.07      6.67 o 
   4  17   0       19.21       25.28      6.90 o 
   5  17   0      151.23      164.50     12.16 o 
   0  18   0       58.01       91.38     12.63 o 
   1  18   0       52.62       54.49     10.97 o 
   2  18   0       61.30       71.21     15.62 o 
   3  18   0       22.41       31.14     15.45 o 
 -12   1   1        3.54        9.66      5.86 o 
 -11   1   1        0.13        1.67      3.76 o 
 -10   1   1       81.79       72.37      5.63 o 
  -9   1   1       33.40       35.17      3.85 o 
  -8   1   1        2.61        1.01      1.75 o 
  -7   1   1       12.64        9.75      1.48 o 
  -6   1   1       68.11       93.91      2.50 o 
  -5   1   1      405.22      379.16      5.37 o 
  -4   1   1     2732.24     2739.02     27.72 o 
  -3   1   1      204.44      185.68      3.13 o 
  -2   1   1     3832.40     3703.44     51.16 o 
  -1   1   1       83.44       74.17      6.48 o 
   0   1   1     5170.17     4845.77     82.23 o 
   1   1   1      454.16      392.21      6.39 o 
   2   1   1      171.00      157.57      2.85 o 
   3   1   1       99.65       98.97      2.46 o 
   4   1   1        0.80        0.42      1.01 o 
   5   1   1     2816.25     3203.78     36.35 o 
   6   1   1     1742.92     1809.93     22.28 o 
   7   1   1      811.83      796.28     11.95 o 
   8   1   1        7.20        3.83      2.28 o 
   9   1   1        1.07       -3.48      2.32 o 
  10   1   1        1.04        3.47      3.11 o 
  11   1   1       58.89       63.82     11.41 o 
 -12   2   1       16.53       17.07      5.09 o 
 -11   2   1        2.84        1.96      3.77 o 
 -10   2   1      469.99      473.91     10.60 o 
  -9   2   1       96.26       90.61      4.85 o 
  -8   2   1       24.93       23.56      2.40 o 
  -7   2   1      219.68      230.22      5.16 o 
  -6   2   1       90.71      107.76      3.23 o 
  -5   2   1      150.97      153.53      3.51 o 
  -4   2   1      293.04      348.82      5.39 o 
  -3   2   1       13.51       15.27      1.26 o 
  -2   2   1     1440.89     1409.25     27.95 o 
  -1   2   1      956.41      806.47     14.68 o 
   0   2   1     1177.32     1136.50     16.69 o 
   1   2   1    27981.12    27511.38    326.16 o 
   2   2   1      533.15      492.21      6.62 o 
   3   2   1       57.58       62.01      2.75 o 
   4   2   1      121.35      114.99      3.00 o 
   5   2   1      669.51      683.49      9.92 o 
   6   2   1     3480.87     3694.18     42.11 o 
   7   2   1      507.60      558.30     10.54 o 
   8   2   1      422.94      429.16      8.26 o 
   9   2   1      173.99      182.43      6.34 o 
  10   2   1       54.48       47.76      5.80 o 
  11   2   1       23.63       10.84      5.75 o 
 -12   3   1      236.71      271.35     10.48 o 
 -11   3   1      131.78      143.93      7.63 o 
 -10   3   1       68.46       72.13      5.87 o 
  -9   3   1      276.43      283.55      6.58 o 
  -8   3   1      469.95      482.31      8.56 o 
  -7   3   1      146.20      139.15      4.46 o 
  -6   3   1       97.70       83.34      3.28 o 
  -5   3   1     4964.28     5623.45     61.25 o 
  -4   3   1      269.83      243.45      4.30 o 
  -3   3   1      137.24      131.60      2.63 o 
  -2   3   1      358.15      344.87      6.24 o 
  -1   3   1      166.01      165.85      2.57 o 
   0   3   1     1102.04     1047.37     15.73 o 
   1   3   1    31620.27    32661.69    447.31 o 
   2   3   1     1958.07     1811.17     26.39 o 
   3   3   1        0.59       -0.90      0.84 o 
   4   3   1        5.61        1.68      1.49 o 
   5   3   1      174.02      204.84      4.54 o 
   6   3   1      410.21      417.84      7.59 o 
   7   3   1      240.34      266.27      6.86 o 
   8   3   1        7.87        5.04      2.13 o 
   9   3   1     1003.24     1060.27     25.95 o 
  10   3   1       40.08       45.13      4.56 o 
  11   3   1        0.53       -4.93      4.21 o 
 -12   4   1       90.18      113.08     10.86 o 
 -11   4   1        9.33        6.29      4.04 o 
 -10   4   1      509.66      511.57     13.35 o 
  -9   4   1        6.11        0.28      2.48 o 
  -8   4   1        2.90        1.20      1.85 o 
  -7   4   1       91.81      101.58      3.59 o 
  -6   4   1        3.33        2.37      1.49 o 
  -5   4   1     1016.10     1224.38     15.40 o 
  -4   4   1     1026.45     1132.13     13.97 o 
  -3   4   1     2152.07     2149.94     24.29 o 
  -2   4   1     3862.04     3722.88     40.18 o 
  -1   4   1     2841.50     2864.00     34.97 o 
   0   4   1     1228.87     1153.99     17.52 o 
   1   4   1    10505.16    10504.50    144.33 o 
   2   4   1       31.44       25.72      2.06 o 
   3   4   1      142.48      139.43      3.49 o 
   4   4   1     1254.75     1428.75     17.64 o 
   5   4   1        0.83        2.73      1.40 o 
   6   4   1       61.72       66.54      3.61 o 
   7   4   1        6.30        4.68      1.94 o 
   8   4   1      126.68      121.53      4.38 o 
   9   4   1       17.34        8.47      2.69 o 
  10   4   1        4.55        3.39      3.77 o 
  11   4   1      142.78      168.79      8.37 o 
 -12   5   1        2.14        2.18      4.79 o 
 -11   5   1       28.11       19.01      4.52 o 
 -10   5   1      110.84      107.31      7.00 o 
  -9   5   1       71.43       70.15      4.68 o 
  -8   5   1       22.52       22.04      3.06 o 
  -7   5   1      804.47      787.89     11.78 o 
  -6   5   1     1450.47     1573.81     19.73 o 
  -5   5   1      344.62      404.84      7.32 o 
  -4   5   1      526.57      576.72      8.62 o 
  -3   5   1      623.46      665.30      7.89 o 
  -2   5   1      115.21      101.19      2.24 o 
  -1   5   1     1052.22     1019.90     13.65 o 
   0   5   1        4.78        5.63      1.12 o 
   1   5   1        6.21        3.72      0.79 o 
   2   5   1    13960.17    15270.27    237.89 o 
   3   5   1      586.96      684.66     10.45 o 
   4   5   1      218.71      247.15      5.58 o 
   5   5   1       31.65       39.31      2.48 o 
   6   5   1        6.68        7.55      1.78 o 
   7   5   1       73.43       66.71      3.84 o 
   8   5   1      296.44      293.34      7.75 o 
   9   5   1      215.23      210.11     14.27 o 
  10   5   1       47.60       81.26      7.01 o 
  11   5   1      183.84      217.09     11.98 o 
 -11   6   1       65.59       68.36      7.58 o 
 -10   6   1        1.24       -1.26      2.95 o 
  -9   6   1      241.10      264.87      7.76 o 
  -8   6   1      409.88      406.93      9.38 o 
  -7   6   1        9.91        8.51      2.07 o 
  -6   6   1      209.23      217.13      4.90 o 
  -5   6   1        3.93        3.05      1.39 o 
  -4   6   1      949.36     1023.28     16.50 o 
  -3   6   1      617.37      675.35      8.17 o 
  -2   6   1       13.03        6.00      1.46 o 
  -1   6   1      784.87      805.50     14.58 o 
   0   6   1      185.58      183.20      3.71 o 
   1   6   1      112.60       98.90      2.68 o 
   2   6   1     1972.74     2080.76     34.63 o 
   3   6   1     4959.55     5624.14    113.57 o 
   4   6   1      390.96      437.04      8.02 o 
   5   6   1       55.14       48.68      3.55 o 
   6   6   1        0.60       -0.38      1.68 o 
   7   6   1      451.50      444.73      8.46 o 
   8   6   1        2.91        4.39      2.27 o 
   9   6   1       47.50       57.03      6.92 o 
  10   6   1      104.04      122.86      9.87 o 
 -11   7   1        1.55        3.37      5.52 o 
 -10   7   1        9.34        0.81      3.11 o 
  -9   7   1      375.15      354.20      9.13 o 
  -8   7   1      500.70      447.17     11.49 o 
  -7   7   1      455.36      462.86      9.88 o 
  -6   7   1        2.01        0.67      1.50 o 
  -5   7   1        4.52        2.31      1.39 o 
  -4   7   1       86.53      107.45      3.96 o 
  -3   7   1        6.58        9.14      1.41 o 
  -2   7   1      961.85      973.10     12.38 o 
  -1   7   1      519.42      533.24      9.74 o 
   0   7   1      122.12      117.53      2.98 o 
   1   7   1        3.89        1.37      1.14 o 
   2   7   1     1139.81     1256.76     17.37 o 
   3   7   1      440.53      497.94      8.64 o 
   4   7   1       83.23       89.70      5.56 o 
   5   7   1       29.68       30.41      6.70 o 
   6   7   1      130.13      127.90      4.84 o 
   7   7   1       66.44       66.63      4.94 o 
   8   7   1       57.33       49.26      6.10 o 
   9   7   1        0.30       -1.49      4.11 o 
  10   7   1        4.57        6.32      5.05 o 
 -11   8   1       18.50       14.04      5.72 o 
 -10   8   1      159.74      152.58      7.67 o 
  -9   8   1        1.56        9.84      3.83 o 
  -8   8   1      551.76      510.73     11.07 o 
  -7   8   1        2.66       -0.27      2.21 o 
  -6   8   1      288.58      275.68      7.11 o 
  -5   8   1       18.37       15.95      1.94 o 
  -4   8   1        3.58        0.28      1.20 o 
  -3   8   1     2057.65     2259.07     26.29 o 
  -2   8   1      982.54     1051.96     13.50 o 
  -1   8   1      154.56      171.29      4.13 o 
   0   8   1     1783.03     1921.33     25.08 o 
   1   8   1     1216.52     1277.32     17.59 o 
   2   8   1      317.94      312.24      6.13 o 
   3   8   1     8807.87     9417.81    113.35 o 
   4   8   1      387.69      390.42      7.77 o 
   5   8   1       79.61       85.76      4.92 o 
   6   8   1        7.94        1.48      2.64 o 
   7   8   1       23.76       24.91      5.05 o 
   8   8   1       80.77       87.74      7.85 o 
   9   8   1      162.32      146.55      9.04 o 
  10   8   1       15.95       22.28      6.98 o 
 -11   9   1        1.36       -0.33      5.64 o 
 -10   9   1        0.02       -3.39      3.94 o 
  -9   9   1       30.62       16.89      4.35 o 
  -8   9   1       60.77       57.37      5.50 o 
  -7   9   1      131.22      122.90      6.25 o 
  -6   9   1       54.80       64.20      4.06 o 
  -5   9   1        1.39       -0.47      2.25 o 
  -4   9   1       47.71       49.07      3.17 o 
  -3   9   1      878.66      928.95     12.47 o 
  -2   9   1      767.43      816.22     11.26 o 
  -1   9   1     1086.53     1131.97     14.70 o 
   0   9   1      118.96      114.43      3.39 o 
   1   9   1      248.45      246.14      5.71 o 
   2   9   1        0.26        0.27      1.96 o 
   3   9   1      222.89      248.79      7.31 o 
   4   9   1      161.52      147.20     11.46 o 
   5   9   1        0.00        0.83      2.59 o 
   6   9   1       55.54       46.79      4.38 o 
   7   9   1      193.10      167.94      9.04 o 
   8   9   1      142.71      134.33      8.69 o 
   9   9   1       13.63       15.50      5.28 o 
  10   9   1       27.71       29.74      6.22 o 
 -10  10   1      164.79      167.33     10.98 o 
  -9  10   1      143.55      148.46     10.57 o 
  -8  10   1       18.99       12.98      6.15 o 
  -7  10   1      952.26      908.94     23.72 o 
  -6  10   1        8.75       14.21      4.07 o 
  -5  10   1        9.05        0.26      3.26 o 
  -4  10   1       11.24       10.19      2.06 o 
  -3  10   1      260.44      251.23      5.26 o 
  -2  10   1      473.94      517.05      8.22 o 
  -1  10   1      129.16      137.43      3.80 o 
   0  10   1      615.09      663.60     17.99 o 
   1  10   1       48.89       42.93      3.82 o 
   2  10   1      594.42      604.25     13.19 o 
   3  10   1       26.88       19.19      3.11 o 
   4  10   1     1426.16     1422.67     24.88 o 
   5  10   1      107.35      107.76      5.75 o 
   6  10   1       68.24       81.41     10.63 o 
   7  10   1      396.79      385.85     14.33 o 
   8  10   1        3.53       -3.64      4.39 o 
   9  10   1        4.34        3.99      5.17 o 
 -10  11   1        9.41       -1.33      5.64 o 
  -9  11   1       10.72        2.99      7.64 o 
  -8  11   1      228.83      204.58     10.67 o 
  -7  11   1       60.09       68.68     13.13 o 
  -6  11   1      897.81      886.64     23.36 o 
  -5  11   1       98.74       90.96      7.63 o 
  -4  11   1       70.82       68.28      6.33 o 
  -3  11   1      141.97      139.74      4.63 o 
  -2  11   1      501.66      506.17      8.41 o 
  -1  11   1      912.01      942.58     13.99 o 
   0  11   1     1073.55     1101.36     15.14 o 
   1  11   1      267.54      286.14      9.13 o 
   2  11   1        3.77        1.26      2.52 o 
   3  11   1      276.67      262.21      8.08 o 
   4  11   1      632.92      612.56     13.76 o 
   5  11   1      256.51      234.05     10.45 o 
   6  11   1        1.07       -2.66      5.98 o 
   7  11   1      426.50      424.93     21.43 o 
   8  11   1       33.73       31.74     10.97 o 
   9  11   1       15.22       18.68      5.99 o 
  -9  12   1       63.12       59.81     11.63 o 
  -8  12   1       21.00       17.37      5.99 o 
  -7  12   1       13.05       14.17      5.15 o 
  -6  12   1      136.99      139.54      9.47 o 
  -5  12   1       35.04       32.35      5.28 o 
  -4  12   1       87.41       98.49      7.61 o 
  -3  12   1       33.38       42.33      9.97 o 
  -2  12   1     1100.83     1088.83     17.28 o 
  -1  12   1      250.91      264.21      6.83 o 
   0  12   1       42.82       42.84      3.42 o 
   1  12   1      110.10      107.33      5.76 o 
   2  12   1       29.42       21.81      4.94 o 
   3  12   1      979.11      963.25     18.89 o 
   4  12   1       43.25       37.73      5.86 o 
   5  12   1       23.21       24.44      7.81 o 
   6  12   1      503.70      438.62     22.26 o 
   7  12   1       17.77       21.14      5.52 o 
   8  12   1      166.55      167.19     10.22 o 
  -9  13   1       14.06       -6.65      7.97 o 
  -8  13   1       21.49        7.07      5.65 o 
  -7  13   1        0.16       -1.80      4.81 o 
  -6  13   1        8.69        2.77      4.78 o 
  -5  13   1     1006.06      966.94     37.38 o 
  -4  13   1      492.01      457.73     15.25 o 
  -3  13   1      106.00      114.48      8.21 o 
  -2  13   1       21.52       17.65      3.23 o 
  -1  13   1        0.04       -1.77      2.35 o 
   0  13   1       53.06       53.30      6.71 o 
   1  13   1       15.19       14.14      2.79 o 
   2  13   1     1162.21     1104.74     18.05 o 
   3  13   1        3.41       -0.05      3.23 o 
   4  13   1      141.25      135.97      8.42 o 
   5  13   1      212.17      204.96     10.54 o 
   6  13   1       17.58       18.12      5.62 o 
   7  13   1        7.95        8.66      5.34 o 
   8  13   1      108.92      142.67     11.25 o 
  -8  14   1        2.85        2.82      5.87 o 
  -7  14   1        8.76        2.51      5.15 o 
  -6  14   1       10.05       11.81      5.52 o 
  -5  14   1      113.86      121.75     14.95 o 
  -4  14   1        4.84        4.40      4.34 o 
  -3  14   1      227.46      221.18     10.34 o 
  -2  14   1      119.16      115.78      6.31 o 
  -1  14   1       12.33        6.78      3.21 o 
   0  14   1        0.53       -3.64      2.43 o 
   1  14   1      315.16      318.96     12.32 o 
   2  14   1      160.19      153.36      6.81 o 
   3  14   1      143.04      137.09      8.93 o 
   4  14   1        9.02        4.43      4.81 o 
   5  14   1      299.40      295.42     13.03 o 
   6  14   1       71.74       52.35      7.40 o 
   7  14   1       38.89       24.50      6.67 o 
  -7  15   1       20.24       19.40      6.80 o 
  -6  15   1        4.56       -1.24      5.39 o 
  -5  15   1        7.13       -5.12      4.58 o 
  -4  15   1      234.26      233.89     11.27 o 
  -3  15   1       64.90       70.04     10.30 o 
  -2  15   1       72.33       74.12     17.94 o 
  -1  15   1       49.87       60.44     10.17 o 
   0  15   1       82.32       70.54      4.84 o 
   1  15   1        0.90        0.47      2.80 o 
   2  15   1        2.00       -4.74      3.64 o 
   3  15   1      205.67      198.29     10.33 o 
   4  15   1       31.52       27.59      6.22 o 
   5  15   1       23.48       15.27      6.10 o 
   6  15   1      100.23      110.07     10.20 o 
  -6  16   1        3.38       -1.52      5.99 o 
  -5  16   1       18.26       11.70      5.86 o 
  -4  16   1      365.18      375.68     31.23 o 
  -3  16   1      226.47      212.24     20.10 o 
  -2  16   1        1.93        0.02      4.68 o 
  -1  16   1      153.90      162.01      7.54 o 
   0  16   1        1.31       -3.28      3.01 o 
   1  16   1       20.62       17.19      5.52 o 
   2  16   1      250.81      275.63     12.32 o 
   3  16   1       26.67       21.59      5.99 o 
   4  16   1       49.72       32.42      6.81 o 
   5  16   1        1.03       -3.24      5.65 o 
   6  16   1        4.08       -1.78      5.96 o 
  -5  17   1       24.40       24.59      7.05 o 
  -4  17   1        7.24        7.08      5.75 o 
  -3  17   1       45.66       62.21     22.26 o 
  -2  17   1       46.28       45.81      9.47 o 
  -1  17   1        7.81       -5.36      5.32 o 
   0  17   1       49.82       45.31      7.73 o 
   1  17   1       68.06       70.85     19.94 o 
   2  17   1        1.79       -5.32      7.48 o 
   3  17   1       56.88       61.01     14.29 o 
   4  17   1        3.87        1.33      5.87 o 
  -4  18   1       18.63       20.51      7.40 o 
  -3  18   1        0.15       -7.19      5.72 o 
  -2  18   1       39.59       38.05      8.31 o 
  -1  18   1        5.98        2.99      5.40 o 
   0  18   1       96.83      126.99     10.10 o 
   1  18   1       21.13       24.59      9.30 o 
   2  18   1       83.59       82.40      9.15 o 
   3  18   1      251.82      271.32     13.10 o 
 -12   0   2       28.21       18.61      8.64 o 
 -11   0   2      907.77      934.39     34.89 o 
 -10   0   2     1158.71     1199.91     27.70 o 
  -9   0   2      417.45      408.57     12.66 o 
  -8   0   2       39.10       26.92      5.32 o 
  -7   0   2      259.46      268.86     12.78 o 
  -6   0   2     1625.22     1668.70     39.39 o 
  -5   0   2     2749.53     2761.97     39.96 o 
  -4   0   2     9027.80     9104.80    185.75 o 
  -3   0   2      907.01      865.10     16.32 o 
  -2   0   2     6422.72     6346.39    298.06 o 
  -1   0   2     2934.39     2716.35     46.17 o 
   0   0   2     1547.25     1348.08     33.89 o 
   1   0   2     2113.72     2007.67     50.18 o 
   2   0   2     2790.14     2796.30     48.87 o 
   3   0   2     2563.51     2655.94     65.46 o 
   4   0   2     2751.75     2977.22     53.45 o 
   5   0   2        7.22        6.98      2.46 o 
   6   0   2     2227.12     2227.48     42.88 o 
   7   0   2      132.80      130.00      7.16 o 
   8   0   2       15.03        6.54      3.74 o 
   9   0   2      104.66      118.77     14.79 o 
  10   0   2      812.75      919.76     26.25 o 
  11   0   2       86.62      122.30     35.39 o 
 -12   1   2        3.85        5.13      4.92 o 
 -11   1   2        7.37        7.39      3.69 o 
 -10   1   2      114.79      119.41      5.11 o 
  -9   1   2       25.12       24.48      3.69 o 
  -8   1   2       43.01       45.62      2.91 o 
  -7   1   2      222.08      233.77      4.29 o 
  -6   1   2       90.59       97.85      2.51 o 
  -5   1   2      299.80      303.48      4.47 o 
  -4   1   2      680.14      723.09     12.62 o 
  -3   1   2      867.86      738.99     10.03 o 
  -2   1   2       84.07       75.38      4.08 o 
  -1   1   2     7038.40     6781.40    105.80 o 
   0   1   2     7606.84     7169.10    120.30 o 
   1   1   2        2.49        2.95      1.17 o 
   2   1   2      712.08      677.86      9.83 o 
   3   1   2      136.21      145.37      3.26 o 
   4   1   2      205.41      192.31      4.13 o 
   5   1   2       20.47       13.20      2.35 o 
   6   1   2        9.76        8.20      1.88 o 
   7   1   2      890.68      867.21     13.03 o 
   8   1   2        0.00       -2.95      2.32 o 
   9   1   2       90.71      108.10      8.54 o 
  10   1   2      450.94      499.69     13.91 o 
  11   1   2        0.86        3.88      3.95 o 
 -12   2   2        4.07        0.06      4.28 o 
 -11   2   2      126.62      134.10      7.65 o 
 -10   2   2      512.11      526.38     15.36 o 
  -9   2   2      389.51      380.68      8.69 o 
  -8   2   2      245.85      241.99      5.53 o 
  -7   2   2      248.20      266.15      6.28 o 
  -6   2   2       15.39       19.43      2.35 o 
  -5   2   2      946.92      928.95     11.92 o 
  -4   2   2      882.20      879.68     12.21 o 
  -3   2   2      769.92      784.46     12.66 o 
  -2   2   2        2.99        4.42      0.96 o 
  -1   2   2     3444.12     3246.01     34.95 o 
   0   2   2    11054.95    10593.60    145.03 o 
   1   2   2      188.82      186.19      4.28 o 
   2   2   2    10976.40    11319.20    261.51 o 
   3   2   2      576.19      612.54      8.58 o 
   4   2   2      120.01      152.90      3.73 o 
   5   2   2        0.46       -0.20      1.35 o 
   6   2   2      104.42      106.25      3.69 o 
   7   2   2        1.16        2.52      1.98 o 
   8   2   2      240.61      243.82      6.23 o 
   9   2   2        0.96        0.20      2.90 o 
  10   2   2       20.87       19.50      6.09 o 
  11   2   2      154.15      191.07     10.26 o 
 -12   3   2      129.51      160.08      8.55 o 
 -11   3   2      126.02      132.90      7.33 o 
 -10   3   2      146.12      149.14      6.84 o 
  -9   3   2        4.59        1.24      2.69 o 
  -8   3   2      677.19      685.85     10.69 o 
  -7   3   2        0.04       -0.66      1.46 o 
  -6   3   2        1.04        2.09      1.25 o 
  -5   3   2      523.01      545.23      7.84 o 
  -4   3   2       75.97       78.81      2.23 o 
  -3   3   2       37.91       37.44      2.15 o 
  -2   3   2     1916.28     1707.70     21.42 o 
  -1   3   2     2161.68     2000.36     24.83 o 
   0   3   2     8214.04     8240.35    113.38 o 
   1   3   2      340.77      307.24      5.10 o 
   2   3   2       19.53       17.42      1.40 o 
   3   3   2       69.45       89.74      2.93 o 
   4   3   2      134.21      146.64      3.70 o 
   5   3   2       70.43       70.22      3.13 o 
   6   3   2       93.07      100.30      5.31 o 
   7   3   2       62.77       72.96      3.77 o 
   8   3   2       32.42       28.50      2.98 o 
   9   3   2        0.11       -4.05      2.70 o 
  10   3   2       10.08        2.39      3.57 o 
 -12   4   2       86.55       83.25     11.16 o 
 -11   4   2       18.02       14.50      4.19 o 
 -10   4   2      170.00      161.20      7.10 o 
  -9   4   2      109.23      107.06      5.17 o 
  -8   4   2       10.66        6.21      2.20 o 
  -7   4   2      494.28      532.34      8.59 o 
  -6   4   2       67.50       83.36      2.85 o 
  -5   4   2       76.79       89.57      2.61 o 
  -4   4   2      142.85      149.83      3.33 o 
  -3   4   2      356.35      304.53      5.13 o 
  -2   4   2      222.57      185.67      3.58 o 
  -1   4   2       98.02       92.35      2.37 o 
   0   4   2     7056.55     7106.59     98.28 o 
   1   4   2      522.77      556.71     10.95 o 
   2   4   2      278.17      269.58      6.09 o 
   3   4   2        6.12        1.97      1.29 o 
   4   4   2       48.34       52.41      2.78 o 
   5   4   2       27.28       26.05      2.55 o 
   6   4   2      597.34      610.25     10.00 o 
   7   4   2      144.46      134.87      4.53 o 
   8   4   2        7.97        5.20      2.37 o 
   9   4   2        1.70       -3.64      3.88 o 
  10   4   2        2.39       -4.98      6.65 o 
 -12   5   2      153.91      160.57      8.43 o 
 -11   5   2      140.28      156.21      7.60 o 
 -10   5   2        8.57       10.32      3.70 o 
  -9   5   2      194.04      160.69      5.89 o 
  -8   5   2      234.02      224.03      6.48 o 
  -7   5   2       81.46       90.31      3.40 o 
  -6   5   2      141.21      136.15      3.56 o 
  -5   5   2        1.50        1.78      1.11 o 
  -4   5   2     1807.99     1817.98     20.73 o 
  -3   5   2       82.76       78.64      1.93 o 
  -2   5   2     1414.10     1370.29     15.78 o 
  -1   5   2      113.42      104.69      2.76 o 
   0   5   2      432.58      408.46      7.91 o 
   1   5   2    12268.89    13419.56    226.37 o 
   2   5   2     1203.41     1145.00     15.76 o 
   3   5   2      255.74      251.62      5.33 o 
   4   5   2        3.90        2.12      2.35 o 
   5   5   2       55.68       53.50      4.41 o 
   6   5   2       24.20       31.87      2.91 o 
   7   5   2      224.86      222.26      6.38 o 
   8   5   2       12.97        2.76      2.61 o 
   9   5   2       51.07       41.70      7.24 o 
  10   5   2       43.82       37.22      9.64 o 
 -12   6   2        0.07       -3.34      4.21 o 
 -11   6   2       80.08      106.90      7.54 o 
 -10   6   2       42.62       43.40      5.43 o 
  -9   6   2        1.40        0.02      2.86 o 
  -8   6   2       86.67      104.04      5.19 o 
  -7   6   2      246.37      243.45      6.51 o 
  -6   6   2        2.79        0.81      1.34 o 
  -5   6   2       89.38       77.60      2.58 o 
  -4   6   2        3.07        4.01      1.00 o 
  -3   6   2       38.92       43.45      1.59 o 
  -2   6   2      257.19      244.80      4.10 o 
  -1   6   2        0.07        1.58      0.95 o 
   0   6   2     1292.16     1287.29     26.63 o 
   1   6   2      112.14      102.25      3.76 o 
   2   6   2       11.02       18.05      3.08 o 
   3   6   2      539.64      546.80      9.15 o 
   4   6   2      151.55      145.58      4.35 o 
   5   6   2       85.58       83.14      3.81 o 
   6   6   2       33.10       25.76      3.07 o 
   7   6   2        7.19        1.74      2.72 o 
   8   6   2        4.01        2.41      3.23 o 
   9   6   2      146.80      154.08      9.03 o 
  10   6   2        7.91       -1.00      7.31 o 
 -11   7   2       32.95       42.00      6.14 o 
 -10   7   2       29.22       13.60      3.75 o 
  -9   7   2       10.52        6.12      2.90 o 
  -8   7   2       80.71       79.91      6.62 o 
  -7   7   2       61.11       45.41      3.64 o 
  -6   7   2       19.18       17.08      3.36 o 
  -5   7   2      506.68      538.38     12.59 o 
  -4   7   2     1355.07     1498.16     16.45 o 
  -3   7   2      467.09      465.51      9.43 o 
  -2   7   2       61.41       47.68      2.18 o 
  -1   7   2     3027.46     3322.67     50.93 o 
   0   7   2      818.04      860.78     14.89 o 
   1   7   2      595.71      603.97     12.87 o 
   2   7   2     2436.84     2510.22     32.28 o 
   3   7   2     1320.40     1385.40     24.41 o 
   4   7   2       55.74       52.37      6.77 o 
   5   7   2        1.33        1.00      2.23 o 
   6   7   2       32.99       29.91      3.57 o 
   7   7   2       18.03       19.86      5.31 o 
   8   7   2      249.10      231.27     10.57 o 
   9   7   2        8.71       -0.78      4.63 o 
  10   7   2       20.85       18.61      9.64 o 
 -11   8   2        4.75       11.55     10.30 o 
 -10   8   2      153.97      138.50      6.14 o 
  -9   8   2       66.76       63.75      8.67 o 
  -8   8   2       41.69       37.75      3.81 o 
  -7   8   2        5.10        2.67      2.47 o 
  -6   8   2     1139.93     1125.22     20.57 o 
  -5   8   2       53.05       51.01      7.15 o 
  -4   8   2       13.24       11.22      1.75 o 
  -3   8   2      988.54     1025.86     23.84 o 
  -2   8   2      252.52      263.00      7.72 o 
  -1   8   2      954.03      987.21     14.68 o 
   0   8   2      455.34      480.13      9.90 o 
   1   8   2      400.36      438.10     11.86 o 
   2   8   2      144.56      150.55      5.43 o 
   3   8   2     5404.22     5598.70     80.76 o 
   4   8   2      319.21      346.07      9.09 o 
   5   8   2      380.59      359.01      9.62 o 
   6   8   2      331.83      325.09      9.49 o 
   7   8   2       17.09       20.04      3.66 o 
   8   8   2        6.29        1.08      4.11 o 
   9   8   2      202.00      178.35     10.31 o 
 -11   9   2       37.47       41.10      5.94 o 
 -10   9   2        1.09        2.77      4.02 o 
  -9   9   2        2.90        3.63      3.56 o 
  -8   9   2       41.26       33.18      4.36 o 
  -7   9   2       14.68       13.18      3.45 o 
  -6   9   2      511.56      496.59     11.80 o 
  -5   9   2      619.40      636.73     14.87 o 
  -4   9   2       16.92       13.67      2.34 o 
  -3   9   2        0.12       -1.13      1.22 o 
  -2   9   2      138.98      145.54      4.02 o 
  -1   9   2       50.60       47.59      3.26 o 
   0   9   2        6.85        8.83      2.14 o 
   1   9   2      181.62      199.93      6.13 o 
   2   9   2       23.46       13.52      2.59 o 
   3   9   2      137.70      137.67      5.56 o 
   4   9   2        0.04        0.90      2.32 o 
   5   9   2      739.42      716.56     15.30 o 
   6   9   2      142.02      125.00      6.09 o 
   7   9   2      150.63      147.91      8.69 o 
   8   9   2       53.10       45.84      6.69 o 
   9   9   2      112.82      113.40     19.27 o 
 -10  10   2        0.25       -5.40      4.87 o 
  -9  10   2        6.44        3.36      3.94 o 
  -8  10   2       12.33        4.24      3.41 o 
  -7  10   2      255.37      242.43     11.95 o 
  -6  10   2      142.35      133.41      5.42 o 
  -5  10   2      565.01      562.02     12.45 o 
  -4  10   2      379.96      401.01      9.67 o 
  -3  10   2      361.18      357.73      6.47 o 
  -2  10   2      177.96      176.94      4.64 o 
  -1  10   2      975.54     1033.49     30.55 o 
   0  10   2       18.52       14.96      3.05 o 
   1  10   2      179.90      177.04      6.91 o 
   2  10   2      376.01      370.37      9.46 o 
   3  10   2       12.70       12.28      2.73 o 
   4  10   2     2969.22     2925.39     56.21 o 
   5  10   2       14.42       10.42      3.17 o 
   6  10   2       67.40       66.02      7.81 o 
   7  10   2       17.31       12.59      5.05 o 
   8  10   2        4.27        4.09      4.81 o 
   9  10   2        5.29        6.04      5.39 o 
 -10  11   2        0.67       -2.66      7.97 o 
  -9  11   2      627.87      607.35     19.48 o 
  -8  11   2        0.46        0.11      4.47 o 
  -7  11   2      141.69      138.77      9.26 o 
  -6  11   2       24.99       18.41      6.48 o 
  -5  11   2      253.58      249.29     10.45 o 
  -4  11   2       55.61       59.40      7.81 o 
  -3  11   2       45.64       52.87      4.85 o 
  -2  11   2     1247.83     1335.59     17.54 o 
  -1  11   2      760.30      787.59     15.05 o 
   0  11   2       56.38       47.31      4.78 o 
   1  11   2       34.32       29.22      5.63 o 
   2  11   2      134.27      126.67      5.68 o 
   3  11   2      432.17      411.07     10.66 o 
   4  11   2     5974.40     5777.29     85.03 o 
   5  11   2      268.99      239.30      8.39 o 
   6  11   2        1.11        0.02      3.97 o 
   7  11   2        0.04       -1.18      4.68 o 
   8  11   2      255.71      278.77     13.04 o 
 -10  12   2       81.75      107.18     22.10 o 
  -9  12   2        0.02       -8.35      8.14 o 
  -8  12   2       85.76       88.05      8.81 o 
  -7  12   2      492.96      432.71     15.50 o 
  -6  12   2       47.62       43.27      8.31 o 
  -5  12   2       31.94       31.11      5.40 o 
  -4  12   2      109.70      112.33      7.66 o 
  -3  12   2       41.04       37.48      5.15 o 
  -2  12   2       18.33       13.68      2.35 o 
  -1  12   2        0.31        0.89      1.83 o 
   0  12   2       18.79       13.64      2.69 o 
   1  12   2       66.01       55.10      6.88 o 
   2  12   2     1357.82     1321.51     33.60 o 
   3  12   2        9.65        6.73      4.29 o 
   4  12   2       14.17       12.53      3.57 o 
   5  12   2        4.19        2.11      4.21 o 
   6  12   2       23.38       14.23      5.05 o 
   7  12   2       17.06       13.73      5.75 o 
   8  12   2       45.06       33.94      6.77 o 
  -9  13   2        1.19       -0.43      5.75 o 
  -8  13   2       51.67       51.40      7.74 o 
  -7  13   2      139.45      130.55     10.22 o 
  -6  13   2      206.85      193.39     10.33 o 
  -5  13   2      149.79      141.62      8.68 o 
  -4  13   2        5.34        3.53      3.99 o 
  -3  13   2      260.18      262.94     11.04 o 
  -2  13   2        2.01        2.69      2.80 o 
  -1  13   2      474.09      481.22     10.28 o 
   0  13   2      108.64      104.04      4.17 o 
   1  13   2       19.45        8.60      3.19 o 
   2  13   2     1062.82     1021.50     26.33 o 
   3  13   2      123.44      124.15      6.25 o 
   4  13   2       33.17       23.58      5.62 o 
   5  13   2      917.31      844.26     28.91 o 
   6  13   2      191.97      192.06     10.45 o 
   7  13   2       10.36        1.83      5.34 o 
  -8  14   2        0.02       -7.29      5.25 o 
  -7  14   2      147.77      153.72     10.07 o 
  -6  14   2       60.69       52.26      7.61 o 
  -5  14   2       88.42       90.81      8.45 o 
  -4  14   2       95.48       86.06      9.97 o 
  -3  14   2      132.00      132.61     12.46 o 
  -2  14   2      192.91      173.23      7.08 o 
  -1  14   2       62.39       51.59      5.61 o 
   0  14   2      354.10      331.38      8.42 o 
   1  14   2       68.60       62.55      8.15 o 
   2  14   2     1236.42     1265.36     24.04 o 
   3  14   2      363.38      370.80     10.98 o 
   4  14   2        0.49        1.12      4.58 o 
   5  14   2      361.41      359.20     14.56 o 
   6  14   2      593.53      529.43     18.43 o 
   7  14   2      209.66      221.40     12.21 o 
  -8  15   2       36.00       25.59      7.38 o 
  -7  15   2       46.15       45.04      7.99 o 
  -6  15   2      102.12      107.17      9.98 o 
  -5  15   2      309.41      310.27     15.12 o 
  -4  15   2        9.99        6.48      4.70 o 
  -3  15   2       14.75       14.62      5.40 o 
  -2  15   2        3.94        0.16      4.45 o 
  -1  15   2        6.92        3.64      3.42 o 
   0  15   2       43.60       46.15      4.26 o 
   1  15   2      276.84      267.22      9.47 o 
   2  15   2       11.59       11.93      4.05 o 
   3  15   2        2.57       -2.93      4.58 o 
   4  15   2      107.08       98.47      9.15 o 
   5  15   2       95.10      112.82     10.10 o 
   6  15   2        2.06        4.69      5.58 o 
  -7  16   2       16.22       11.55      6.53 o 
  -6  16   2       35.39       30.98      7.31 o 
  -5  16   2        1.66        3.08      5.49 o 
  -4  16   2      151.19      149.18      9.75 o 
  -3  16   2      314.93      300.13     12.92 o 
  -2  16   2       25.74       25.67      8.14 o 
  -1  16   2       25.99       20.11      7.71 o 
   0  16   2      409.67      423.08     12.21 o 
   1  16   2      839.11      836.81     18.35 o 
   2  16   2      739.94      770.43     21.95 o 
   3  16   2       32.00       27.84     17.44 o 
   4  16   2       71.32       77.99      8.34 o 
   5  16   2       38.31       36.16      7.14 o 
  -5  17   2        8.48       -1.50      5.87 o 
  -4  17   2        5.88        2.69      5.62 o 
  -3  17   2      315.40      325.10     13.97 o 
  -2  17   2       20.35       19.67      7.31 o 
  -1  17   2       74.04       97.37     12.06 o 
   0  17   2      135.81      141.03      7.35 o 
   1  17   2       26.46       42.53      9.64 o 
   2  17   2       66.33       83.06      8.68 o 
   3  17   2        0.00       -8.47      7.81 o 
   4  17   2        7.24       11.44      6.10 o 
  -4  18   2        6.41        8.59      5.72 o 
  -3  18   2        1.34       -2.83      5.52 o 
  -2  18   2       96.53      121.24     24.26 o 
  -1  18   2      192.71      218.62     11.74 o 
   0  18   2        3.42        6.31      7.31 o 
   1  18   2       43.63       75.76     12.29 o 
   2  18   2       40.54       63.80     13.29 o 
 -13   1   3       11.22       21.15      6.80 o 
 -12   1   3       28.05       28.76      6.58 o 
 -11   1   3      211.24      201.47      8.08 o 
 -10   1   3       92.28       94.92     12.09 o 
  -9   1   3      138.43      138.70      4.89 o 
  -8   1   3       15.75       14.07      2.18 o 
  -7   1   3      415.93      398.54      5.97 o 
  -6   1   3       68.82       70.03      3.76 o 
  -5   1   3       20.06       33.46      2.06 o 
  -4   1   3     1120.47     1071.78     21.73 o 
  -3   1   3     3713.81     3724.23     72.37 o 
  -2   1   3     2213.88     2110.76     39.88 o 
  -1   1   3      558.66      552.66      7.84 o 
   0   1   3       51.86       59.42      2.82 o 
   1   1   3      458.16      402.92     10.80 o 
   2   1   3      887.54      886.13     18.33 o 
   3   1   3       38.28       33.40      3.29 o 
   4   1   3      158.84      170.64      5.43 o 
   5   1   3      111.79      113.09      4.07 o 
   6   1   3      236.75      232.14      6.35 o 
   7   1   3      300.64      307.28      8.92 o 
   8   1   3        1.02        0.41      2.61 o 
   9   1   3       32.40       34.05      4.22 o 
  10   1   3       12.63        8.17      4.52 o 
 -13   2   3        1.32        0.95      7.14 o 
 -12   2   3       36.31       43.32      7.27 o 
 -11   2   3      210.25      200.91      7.99 o 
 -10   2   3       46.36       28.79      4.15 o 
  -9   2   3       17.91       14.15      2.49 o 
  -8   2   3       55.31       52.06      3.34 o 
  -7   2   3      217.82      214.56      3.99 o 
  -6   2   3       93.47      107.46      5.90 o 
  -5   2   3       54.58       42.36      3.50 o 
  -4   2   3       14.87       12.52      1.17 o 
  -3   2   3     2114.32     2068.25     46.55 o 
  -2   2   3      524.94      499.35      7.20 o 
  -1   2   3       12.87        9.52      0.90 o 
   0   2   3       74.05       64.56      2.76 o 
   1   2   3     1745.64     1811.74     44.46 o 
   2   2   3     1317.88     1416.56     27.80 o 
   3   2   3      318.15      351.61      6.67 o 
   4   2   3       15.73        8.98      2.21 o 
   5   2   3      426.43      432.70     11.89 o 
   6   2   3      373.68      378.14      8.33 o 
   7   2   3      297.98      306.78      9.00 o 
   8   2   3       16.59       10.43      3.56 o 
   9   2   3        4.59        2.56      3.63 o 
  10   2   3      195.89      211.63      9.14 o 
 -12   3   3      234.47      268.87     10.10 o 
 -11   3   3      506.90      497.52     13.30 o 
 -10   3   3      843.04      884.63     18.70 o 
  -9   3   3      187.99      178.87      5.69 o 
  -8   3   3      369.36      381.57      7.93 o 
  -7   3   3       79.11       94.28      3.16 o 
  -6   3   3      499.64      533.27      9.53 o 
  -5   3   3       21.74       23.58      1.87 o 
  -4   3   3     1255.33     1263.19     19.89 o 
  -3   3   3       47.93       37.57      2.23 o 
  -2   3   3       11.91       10.66      0.92 o 
  -1   3   3      128.79      129.90      2.50 o 
   0   3   3       44.00       46.51      3.13 o 
   1   3   3     2559.65     2514.43     36.90 o 
   2   3   3        4.74        3.19      2.00 o 
   3   3   3      390.96      432.07      7.70 o 
   4   3   3     1852.86     1930.88     26.20 o 
   5   3   3      384.67      395.30      8.16 o 
   6   3   3      208.40      187.42      5.68 o 
   7   3   3       60.78       60.97      5.04 o 
   8   3   3       82.80       83.28      8.17 o 
   9   3   3        2.66        0.41      4.64 o 
  10   3   3       18.95       11.17      5.75 o 
 -12   4   3        6.72        7.73      4.30 o 
 -11   4   3        2.08       -1.29      3.44 o 
 -10   4   3       39.17       39.59      4.55 o 
  -9   4   3       14.39       10.63      2.82 o 
  -8   4   3      400.04      390.53      8.46 o 
  -7   4   3      212.41      207.32      4.69 o 
  -6   4   3      785.71      820.58     12.26 o 
  -5   4   3       17.55       20.56      2.23 o 
  -4   4   3      649.66      709.10     12.46 o 
  -3   4   3      883.50      843.83     13.79 o 
  -2   4   3        7.90        8.26      0.81 o 
  -1   4   3     1695.11     1708.66     19.46 o 
   0   4   3       54.56       56.93      2.54 o 
   1   4   3     1995.46     2084.41     31.33 o 
   2   4   3      646.54      637.16     15.55 o 
   3   4   3      236.76      250.14      5.43 o 
   4   4   3        0.49       -0.67      1.35 o 
   5   4   3      289.89      280.96      6.95 o 
   6   4   3      671.39      676.51     13.58 o 
   7   4   3       70.84       73.94      4.99 o 
   8   4   3       52.52       49.39      4.13 o 
   9   4   3       45.60       28.38      6.10 o 
  10   4   3       85.79      103.67      9.36 o 
 -12   5   3       17.18        9.34      4.72 o 
 -11   5   3      102.91      108.82      6.97 o 
 -10   5   3       34.86       25.22      3.47 o 
  -9   5   3      652.62      618.41     12.04 o 
  -8   5   3      294.58      290.21      7.35 o 
  -7   5   3      716.30      710.75     14.44 o 
  -6   5   3      377.09      363.21      8.80 o 
  -5   5   3       51.12       36.23      6.34 o 
  -4   5   3       84.20       86.67      3.44 o 
  -3   5   3      133.08      137.18      3.29 o 
  -2   5   3     1345.52     1289.78     15.09 o 
  -1   5   3       40.81       47.43      2.08 o 
   0   5   3     1275.62     1332.44     26.56 o 
   1   5   3      625.16      622.65     11.57 o 
   2   5   3      118.58       86.51      5.74 o 
   3   5   3       86.15       81.30      3.11 o 
   4   5   3      329.29      334.72      8.73 o 
   5   5   3      767.55      741.66     14.24 o 
   6   5   3       53.39       60.29      3.86 o 
   7   5   3       85.44       74.96      7.00 o 
   8   5   3      117.98      115.60      6.37 o 
   9   5   3        3.19       -2.12      3.70 o 
  10   5   3        8.93       10.30      8.64 o 
 -12   6   3      327.57      371.10     12.08 o 
 -11   6   3       14.19        5.79      3.94 o 
 -10   6   3        6.01        1.58      3.36 o 
  -9   6   3       15.47       10.20      3.67 o 
  -8   6   3      336.90      313.24     10.07 o 
  -7   6   3      175.12      167.22      5.26 o 
  -6   6   3      124.12      122.47      4.31 o 
  -5   6   3       21.27       13.78      2.15 o 
  -4   6   3       59.09       58.29      2.37 o 
  -3   6   3       31.01       28.59      2.72 o 
  -2   6   3      319.46      315.30      6.18 o 
  -1   6   3        0.48       -1.29      1.11 o 
   0   6   3        0.59       -0.31      1.27 o 
   1   6   3     4583.65     4893.86    110.42 o 
   2   6   3      320.68      312.27      7.93 o 
   3   6   3      700.11      738.67     11.76 o 
   4   6   3        0.37       -0.39      1.52 o 
   5   6   3      195.79      187.58      6.64 o 
   6   6   3      163.35      153.36      6.46 o 
   7   6   3        5.47        4.27      3.17 o 
   8   6   3        3.42       -3.88      3.22 o 
   9   6   3        0.98       -2.15      4.45 o 
 -12   7   3        1.98        1.79      4.33 o 
 -11   7   3       51.51       51.38      5.68 o 
 -10   7   3       15.06       15.70      3.53 o 
  -9   7   3       73.48       86.92      5.23 o 
  -8   7   3      100.36      108.76      5.32 o 
  -7   7   3       78.81       88.63      4.52 o 
  -6   7   3        5.87        7.21      2.00 o 
  -5   7   3      128.87      135.93      7.12 o 
  -4   7   3      116.06      110.05      3.25 o 
  -3   7   3        4.90        2.28      1.01 o 
  -2   7   3      817.92      822.49     15.87 o 
  -1   7   3      495.38      516.71     10.22 o 
   0   7   3      359.91      383.89      8.56 o 
   1   7   3       71.58       93.62      5.23 o 
   2   7   3     2565.04     2782.76     72.18 o 
   3   7   3       42.85       37.49      3.54 o 
   4   7   3        5.00        6.02      3.53 o 
   5   7   3       82.97       74.76      5.10 o 
   6   7   3      221.07      215.10     11.85 o 
   7   7   3      148.46      137.99      6.75 o 
   8   7   3      183.58      180.31      7.85 o 
   9   7   3      108.98      123.24     25.09 o 
 -11   8   3        0.03       -2.37      3.90 o 
 -10   8   3      121.58      121.87      6.24 o 
  -9   8   3       50.13       44.52      4.23 o 
  -8   8   3     2178.81     2051.21     29.61 o 
  -7   8   3       23.20       19.14      2.74 o 
  -6   8   3       47.44       50.36      8.31 o 
  -5   8   3       87.56       87.94      4.12 o 
  -4   8   3      189.45      180.13      6.21 o 
  -3   8   3      207.93      215.28      6.75 o 
  -2   8   3      269.55      294.48      8.32 o 
  -1   8   3     3250.04     3553.67     49.02 o 
   0   8   3        0.33       -1.77      1.46 o 
   1   8   3      123.43      128.97      4.92 o 
   2   8   3       95.35      105.36      9.47 o 
   3   8   3      492.02      483.42     11.18 o 
   4   8   3      412.89      379.64     10.22 o 
   5   8   3      909.02      882.09     19.63 o 
   6   8   3      144.42      139.71      8.81 o 
   7   8   3       14.43        8.02      3.57 o 
   8   8   3       11.55        1.51      5.98 o 
   9   8   3       99.67      103.58     11.63 o 
 -11   9   3        0.25        0.51      5.32 o 
 -10   9   3        5.80        6.06      3.60 o 
  -9   9   3       97.22      105.70      6.76 o 
  -8   9   3      723.51      671.23     13.06 o 
  -7   9   3        0.01       -1.90      2.23 o 
  -6   9   3      199.30      193.05      5.82 o 
  -5   9   3      339.59      339.39      8.96 o 
  -4   9   3      354.84      379.40      7.24 o 
  -3   9   3       20.62       26.66      3.19 o 
  -2   9   3       87.06       91.26      3.45 o 
  -1   9   3       19.40       21.64      3.26 o 
   0   9   3       89.73      113.20      4.66 o 
   1   9   3        0.62       -0.13      2.66 o 
   2   9   3      965.55      993.47     18.48 o 
   3   9   3        3.28       10.23      4.37 o 
   4   9   3      220.46      199.11      7.29 o 
   5   9   3      296.84      280.37      8.99 o 
   6   9   3        7.02        2.72      3.18 o 
   7   9   3       16.09        6.68      5.15 o 
   8   9   3        6.07        5.94      5.15 o 
   9   9   3       11.93        1.83      5.64 o 
 -11  10   3        7.29       -0.20      5.72 o 
 -10  10   3      163.40      162.77      8.34 o 
  -9  10   3       92.92       81.16      6.37 o 
  -8  10   3       56.70       55.59      4.46 o 
  -7  10   3      114.53      135.94      5.54 o 
  -6  10   3      424.23      414.24      8.98 o 
  -5  10   3       21.34       26.08      3.02 o 
  -4  10   3       29.15       35.22      6.98 o 
  -3  10   3      277.15      287.75      8.30 o 
  -2  10   3      239.47      231.60      6.38 o 
  -1  10   3      105.24       97.54      3.76 o 
   0  10   3     1321.15     1369.92     23.25 o 
   1  10   3       19.13       14.42      2.73 o 
   2  10   3        0.06       -0.06      2.34 o 
   3  10   3     2692.06     2532.48     40.47 o 
   4  10   3     1026.66     1008.46     28.97 o 
   5  10   3      248.18      219.03      8.04 o 
   6  10   3       74.28       76.44      6.50 o 
   7  10   3        0.52       -5.24      4.07 o 
   8  10   3       14.09       13.25      5.62 o 
 -10  11   3      322.34      316.42     11.11 o 
  -9  11   3       40.03       19.41      4.59 o 
  -8  11   3      284.50      267.68      9.76 o 
  -7  11   3       58.31       55.12      5.11 o 
  -6  11   3      215.77      210.30      7.52 o 
  -5  11   3      185.41      168.22      6.60 o 
  -4  11   3      274.03      269.45      8.16 o 
  -3  11   3      911.35      956.34     17.58 o 
  -2  11   3       16.37        8.76      2.87 o 
  -1  11   3      163.32      153.32      4.83 o 
   0  11   3        0.28       -0.70      2.23 o 
   1  11   3      272.27      255.67      7.86 o 
   2  11   3        6.99        4.82      3.52 o 
   3  11   3     2742.20     2641.21     86.83 o 
   4  11   3       94.08       93.25     11.54 o 
   5  11   3        3.83       -0.03      3.30 o 
   6  11   3       51.38       56.17      6.67 o 
   7  11   3       18.63        9.47      4.93 o 
   8  11   3       98.33      106.19      9.87 o 
 -10  12   3       34.12       26.38      7.27 o 
  -9  12   3       45.80       49.90      8.97 o 
  -8  12   3       85.69       81.42      8.32 o 
  -7  12   3      306.57      288.42     17.28 o 
  -6  12   3      276.15      287.61     15.62 o 
  -5  12   3      400.67      386.17     13.63 o 
  -4  12   3        1.62        0.85      2.59 o 
  -3  12   3        0.25        0.12      2.29 o 
  -2  12   3       89.95       89.85      6.48 o 
  -1  12   3      124.68      121.53      4.52 o 
   0  12   3       17.97        9.50      3.48 o 
   1  12   3       26.47       18.82      3.44 o 
   2  12   3       18.64       15.13      4.45 o 
   3  12   3      173.58      169.25      7.10 o 
   4  12   3      132.63      100.74      7.03 o 
   5  12   3      214.47      202.74     10.31 o 
   6  12   3       45.86       43.40      6.80 o 
   7  12   3       96.35       95.29      8.81 o 
  -9  13   3       35.74       31.22      7.27 o 
  -8  13   3      305.30      295.82     13.15 o 
  -7  13   3       10.76        5.81      4.93 o 
  -6  13   3      237.78      224.01     15.29 o 
  -5  13   3      108.85      107.69      8.81 o 
  -4  13   3      481.42      476.42     15.74 o 
  -3  13   3       54.65       47.87      5.99 o 
  -2  13   3       63.41       59.59      5.35 o 
  -1  13   3      112.36      103.07      4.65 o 
   0  13   3       62.00       59.26      6.81 o 
   1  13   3       70.92       77.87      5.56 o 
   2  13   3      732.79      747.86     20.31 o 
   3  13   3      346.72      306.18      9.72 o 
   4  13   3       52.83       37.58      5.47 o 
   5  13   3     1806.43     1727.56     39.47 o 
   6  13   3       10.54        2.99      5.98 o 
   7  13   3      119.20      146.41     11.38 o 
  -9  14   3        3.10        2.49      6.58 o 
  -8  14   3       56.49       54.41      8.22 o 
  -7  14   3       53.69       50.13      7.98 o 
  -6  14   3      116.05      121.73      9.63 o 
  -5  14   3      672.68      728.21     68.12 o 
  -4  14   3       30.77       23.88      5.62 o 
  -3  14   3        0.01        0.74      4.15 o 
  -2  14   3      141.14      151.48      6.78 o 
  -1  14   3        0.01       -0.84      3.43 o 
   0  14   3      264.31      279.65      9.45 o 
   1  14   3      430.91      430.90     18.70 o 
   2  14   3      252.79      250.48      8.88 o 
   3  14   3      560.48      541.03     13.79 o 
   4  14   3       79.41       74.84      7.81 o 
   5  14   3       45.43       40.00      7.16 o 
   6  14   3       17.29       14.24      6.22 o 
  -8  15   3       43.94       46.08      8.97 o 
  -7  15   3        0.92       -0.90      5.65 o 
  -6  15   3      786.42      732.40     22.31 o 
  -5  15   3      133.66      142.93     10.57 o 
  -4  15   3        1.60        2.22      4.68 o 
  -3  15   3      296.68      290.69     12.45 o 
  -2  15   3      235.47      246.50     11.38 o 
  -1  15   3      243.30      265.48      9.32 o 
   0  15   3       63.72       66.95      9.36 o 
   1  15   3       49.19       48.93      5.04 o 
   2  15   3        0.81       -4.78      3.19 o 
   3  15   3        0.26        2.00      4.21 o 
   4  15   3      152.17      176.74     10.45 o 
   5  15   3      302.66      282.25     16.78 o 
  -7  16   3       86.56       86.65      9.98 o 
  -6  16   3       32.03       24.80      6.81 o 
  -5  16   3       19.82       24.04      6.20 o 
  -4  16   3      142.30      156.49      9.86 o 
  -3  16   3        8.58        6.15      5.17 o 
  -2  16   3       16.02       22.53      5.40 o 
  -1  16   3       56.24       47.81      8.70 o 
   0  16   3       15.39       19.10      4.39 o 
   1  16   3       13.99        5.67      4.46 o 
   2  16   3       67.97       79.08     11.63 o 
   3  16   3      171.16      176.70     13.79 o 
   4  16   3       47.42       48.19      7.63 o 
  -6  17   3       17.56       14.64      6.69 o 
  -5  17   3      456.36      483.73     22.43 o 
  -4  17   3       20.03       25.25      6.81 o 
  -3  17   3        0.06       -1.50      5.28 o 
  -2  17   3       29.72       14.97      5.86 o 
  -1  17   3      340.50      360.08     11.57 o 
   0  17   3      541.46      559.98     14.89 o 
   1  17   3      103.31      113.98     10.63 o 
   2  17   3       23.90       26.92      8.97 o 
   3  17   3        0.60       -3.99      7.31 o 
  -4  18   3      433.62      449.69     22.76 o 
  -3  18   3       31.65       41.48      7.75 o 
  -2  18   3       88.02      109.33     19.27 o 
  -1  18   3       95.36      138.64     19.27 o 
   0  18   3       79.74       78.59      8.89 o 
   1  18   3      154.45      146.54     13.62 o 
 -13   0   4        1.79        3.32      8.31 o 
 -12   0   4       54.74       40.87     10.30 o 
 -11   0   4     2804.00     2747.00     78.42 o 
 -10   0   4     4075.70     3933.26    104.34 o 
  -9   0   4      173.29      171.25      7.57 o 
  -8   0   4     1250.49     1288.00     21.21 o 
  -7   0   4     1757.19     1858.81     35.42 o 
  -6   0   4      107.31      102.75      4.63 o 
  -5   0   4     8287.45     9475.19    159.30 o 
  -4   0   4       48.63       61.84      3.03 o 
  -3   0   4     2930.24     2840.46    151.69 o 
  -2   0   4        8.75        4.98      1.41 o 
  -1   0   4       26.86       17.47      2.99 o 
   0   0   4      305.80      301.05     10.97 o 
   1   0   4      222.43      236.59      9.64 o 
   2   0   4      949.41     1041.71     30.57 o 
   3   0   4       14.96       10.30      3.66 o 
   4   0   4     1846.93     1865.78     52.17 o 
   5   0   4      110.59      100.68      8.64 o 
   6   0   4      154.38      137.90     10.30 o 
   7   0   4      754.87      788.85     29.57 o 
   8   0   4      527.85      576.52     25.25 o 
   9   0   4      194.51      194.05     14.95 o 
 -13   1   4       35.12       47.91      7.99 o 
 -12   1   4       88.05       66.64      8.10 o 
 -11   1   4        3.31        5.16      4.65 o 
 -10   1   4     1195.26     1199.98     22.40 o 
  -9   1   4     1066.32     1081.49     27.15 o 
  -8   1   4        0.23        0.25      1.53 o 
  -7   1   4        6.70       10.48      1.85 o 
  -6   1   4     1760.52     1954.09     27.31 o 
  -5   1   4      192.02      240.15      4.89 o 
  -4   1   4     1830.17     2091.70     50.74 o 
  -3   1   4      224.25      248.11      4.54 o 
  -2   1   4      362.56      356.94      5.89 o 
  -1   1   4     1985.56     1942.09     24.54 o 
   0   1   4        0.57        1.57      1.28 o 
   1   1   4      297.67      300.89      8.22 o 
   2   1   4       15.15        8.55      2.11 o 
   3   1   4      449.69      472.80     12.33 o 
   4   1   4        1.10       -1.88      2.08 o 
   5   1   4      222.75      237.45      9.16 o 
   6   1   4      405.61      393.57     12.80 o 
   7   1   4      159.93      156.67      8.46 o 
   8   1   4       56.92       56.34      6.93 o 
   9   1   4      130.28      125.68      9.87 o 
 -13   2   4       93.45      101.23     10.80 o 
 -12   2   4        0.22       -1.33      4.81 o 
 -11   2   4      175.25      180.56      9.76 o 
 -10   2   4      162.51      169.06      7.06 o 
  -9   2   4       46.91       40.32      4.00 o 
  -8   2   4     1218.49     1254.30     20.71 o 
  -7   2   4      182.23      199.05      5.13 o 
  -6   2   4       41.13       45.02      2.40 o 
  -5   2   4      710.81      785.08     11.47 o 
  -4   2   4      673.72      632.55     12.95 o 
  -3   2   4       44.12       25.40      1.73 o 
  -2   2   4     4726.24     4792.17     57.92 o 
  -1   2   4      291.04      298.06      7.05 o 
   0   2   4     1216.66     1265.84     41.87 o 
   1   2   4      614.76      632.84     14.10 o 
   2   2   4      421.67      391.84     11.30 o 
   3   2   4      126.10      134.31      5.87 o 
   4   2   4      346.23      354.85     10.92 o 
   5   2   4       25.48       19.86      3.74 o 
   6   2   4     1332.14     1276.31     28.66 o 
   7   2   4       56.53       58.35     11.80 o 
   8   2   4        9.67        7.81      4.46 o 
   9   2   4        4.59       12.79     11.96 o 
 -13   3   4      218.93      249.53     12.68 o 
 -12   3   4      264.61      284.58     12.68 o 
 -11   3   4      448.40      441.86     12.20 o 
 -10   3   4      324.36      335.16     12.45 o 
  -9   3   4      914.92      886.19     14.96 o 
  -8   3   4       29.13       28.97      4.94 o 
  -7   3   4      489.37      500.89      9.82 o 
  -6   3   4      310.62      344.72      6.48 o 
  -5   3   4      784.58      875.77     20.16 o 
  -4   3   4      213.78      207.02      5.36 o 
  -3   3   4       17.35       16.02      1.30 o 
  -2   3   4     2335.69     2388.10     32.09 o 
  -1   3   4       43.52       38.37      2.39 o 
   0   3   4       61.73       69.31      2.86 o 
   1   3   4      693.53      731.69     13.17 o 
   2   3   4      816.46      883.25     16.14 o 
   3   3   4       18.44       12.36      2.17 o 
   4   3   4        0.03       -0.13      1.90 o 
   5   3   4       27.82       23.97      3.17 o 
   6   3   4     1319.37     1312.51     23.78 o 
   7   3   4      903.17      885.76     22.79 o 
   8   3   4       47.96       38.88      6.11 o 
   9   3   4       69.09       60.83      7.40 o 
 -13   4   4      252.72      299.47     13.86 o 
 -12   4   4      449.05      486.35     13.66 o 
 -11   4   4       28.83       18.18      4.15 o 
 -10   4   4      558.30      546.95     14.33 o 
  -9   4   4        0.59       -1.64      2.31 o 
  -8   4   4        6.13        4.85      2.23 o 
  -7   4   4      551.52      537.65     12.22 o 
  -6   4   4     1193.78     1318.61     21.81 o 
  -5   4   4       90.61      108.31      4.30 o 
  -4   4   4      253.92      283.57      6.64 o 
  -3   4   4      548.05      514.34      7.82 o 
  -2   4   4      311.50      318.53      7.63 o 
  -1   4   4      106.56      110.73      3.41 o 
   0   4   4      720.82      719.56     14.05 o 
   1   4   4       86.28       78.15      3.39 o 
   2   4   4      484.66      500.15     10.42 o 
   3   4   4        3.69        4.65      1.90 o 
   4   4   4       73.82       73.57      4.53 o 
   5   4   4        0.00       -3.25      2.17 o 
   6   4   4       11.62        9.65      2.61 o 
   7   4   4      101.24       99.58      6.21 o 
   8   4   4        1.50        3.49      4.46 o 
   9   4   4       37.39       38.20     14.45 o 
 -12   5   4        6.81        3.31      4.15 o 
 -11   5   4       73.65       79.87      6.25 o 
 -10   5   4       71.33       82.87      5.12 o 
  -9   5   4        1.26        0.76      2.46 o 
  -8   5   4       34.04       26.48      3.58 o 
  -7   5   4      729.96      716.06     16.29 o 
  -6   5   4        1.55       -0.27      1.71 o 
  -5   5   4      251.38      284.11      7.02 o 
  -4   5   4        1.36        1.53      1.51 o 
  -3   5   4       39.05       39.97      1.76 o 
  -2   5   4      227.47      203.14      3.67 o 
  -1   5   4      772.77      861.33     12.07 o 
   0   5   4        0.05        1.60      0.96 o 
   1   5   4      245.55      226.34      6.20 o 
   2   5   4       12.65        4.12      2.04 o 
   3   5   4      121.98      117.32      4.86 o 
   4   5   4      159.04      168.15      6.82 o 
   5   5   4      455.73      469.10     11.57 o 
   6   5   4      643.92      617.30     14.18 o 
   7   5   4       44.93       38.78      4.67 o 
   8   5   4       80.41       70.75      6.22 o 
   9   5   4        0.01       -2.34      5.05 o 
 -12   6   4       11.10        8.48      4.40 o 
 -11   6   4       19.09       15.95      5.40 o 
 -10   6   4        2.85       -0.44      3.02 o 
  -9   6   4       27.22       28.61      3.36 o 
  -8   6   4        0.16       -2.32      2.11 o 
  -7   6   4        5.43        5.46      2.33 o 
  -6   6   4        8.71        5.13      2.47 o 
  -5   6   4      534.61      530.68     10.79 o 
  -4   6   4      913.73      991.49     16.78 o 
  -3   6   4        9.28        6.95      1.06 o 
  -2   6   4      807.51      836.50     14.77 o 
  -1   6   4     1294.63     1406.95     26.80 o 
   0   6   4      662.10      721.76     13.22 o 
   1   6   4     1898.51     1995.18     31.14 o 
   2   6   4      191.36      184.60      5.95 o 
   3   6   4       97.22       93.26      4.54 o 
   4   6   4      168.36      165.92      6.25 o 
   5   6   4     3078.91     3092.94     59.32 o 
   6   6   4      873.41      890.43     18.46 o 
   7   6   4       69.30       42.52      5.09 o 
   8   6   4       90.01       88.78      6.71 o 
   9   6   4        2.48        1.62      4.40 o 
 -12   7   4       93.73      132.87      8.42 o 
 -11   7   4       40.21       40.55      5.56 o 
 -10   7   4       20.10       12.36      3.36 o 
  -9   7   4        0.04       -2.06      2.60 o 
  -8   7   4      103.31      103.90      4.88 o 
  -7   7   4      993.54      976.44     15.89 o 
  -6   7   4       29.93       28.47      3.06 o 
  -5   7   4       40.94       46.75      3.36 o 
  -4   7   4      648.68      693.40     10.85 o 
  -3   7   4     1425.72     1517.74     34.17 o 
  -2   7   4        3.61        1.35      0.96 o 
  -1   7   4        0.95       -0.28      1.37 o 
   0   7   4      117.21      130.98      4.71 o 
   1   7   4       15.33       17.50      3.81 o 
   2   7   4      161.02      157.46      5.63 o 
   3   7   4       37.10       44.99      3.90 o 
   4   7   4       10.38        6.19      3.55 o 
   5   7   4        9.58       12.14      3.32 o 
   6   7   4        0.88       -4.50      3.00 o 
   7   7   4       21.17       12.95      3.77 o 
   8   7   4        1.71       -3.26      3.75 o 
 -12   8   4        8.08        3.90      4.66 o 
 -11   8   4      143.39      144.60      7.63 o 
 -10   8   4      127.76      135.21      6.38 o 
  -9   8   4       12.54        7.19      3.06 o 
  -8   8   4       18.92       13.12      2.79 o 
  -7   8   4       22.42       19.22      2.83 o 
  -6   8   4       13.92       19.52      2.78 o 
  -5   8   4        5.44        3.30      2.06 o 
  -4   8   4        1.37        1.07      1.40 o 
  -3   8   4       12.95       14.87      1.79 o 
  -2   8   4      444.17      487.14      8.63 o 
  -1   8   4      215.19      244.46      5.64 o 
   0   8   4      181.04      181.95      5.74 o 
   1   8   4        7.28        6.29      2.59 o 
   2   8   4      507.31      516.56     13.05 o 
   3   8   4      365.46      342.56     11.21 o 
   4   8   4      101.79       94.67      5.87 o 
   5   8   4        1.97        5.28      3.13 o 
   6   8   4      316.50      317.06     10.10 o 
   7   8   4      126.67      117.24      7.45 o 
   8   8   4       13.32       11.59      6.31 o 
 -11   9   4      194.39      199.24      7.68 o 
 -10   9   4       61.79       66.38      5.25 o 
  -9   9   4        3.52        1.41      2.88 o 
  -8   9   4      121.19      117.43      5.17 o 
  -7   9   4      188.18      156.50      5.45 o 
  -6   9   4      103.05      105.36      4.89 o 
  -5   9   4       72.17       84.77      5.08 o 
  -4   9   4      140.98      136.00      4.05 o 
  -3   9   4      477.62      509.21     13.67 o 
  -2   9   4      430.99      503.51     10.05 o 
  -1   9   4      346.78      379.26     10.39 o 
   0   9   4       89.36       96.53      4.39 o 
   1   9   4      291.62      292.20      8.10 o 
   2   9   4      213.72      208.71      6.96 o 
   3   9   4     1051.69     1063.70     20.20 o 
   4   9   4     2294.14     2225.84     36.90 o 
   5   9   4       14.63        8.98      3.50 o 
   6   9   4      483.22      439.65     12.39 o 
   7   9   4        0.21       -4.80      3.89 o 
   8   9   4        6.51       -0.49      5.15 o 
 -11  10   4        9.01        4.18      8.02 o 
 -10  10   4       58.66       53.64      7.15 o 
  -9  10   4       21.75       15.08      4.07 o 
  -8  10   4        0.00       -2.45      2.65 o 
  -7  10   4      632.70      587.73     11.62 o 
  -6  10   4      495.18      479.50     12.19 o 
  -5  10   4      133.40      121.69      5.12 o 
  -4  10   4      169.54      172.65      7.57 o 
  -3  10   4       42.10       44.84      5.72 o 
  -2  10   4       55.14       59.79      4.22 o 
  -1  10   4      563.32      534.87     12.77 o 
   0  10   4      210.74      203.90      6.56 o 
   1  10   4       60.06       56.38      4.47 o 
   2  10   4        0.36       -3.52      2.34 o 
   3  10   4      116.93      116.43      6.43 o 
   4  10   4       13.16       12.84      3.57 o 
   5  10   4       11.34        4.68      3.49 o 
   6  10   4       98.38       90.63      7.22 o 
   7  10   4       31.29       23.86      5.75 o 
 -10  11   4        0.93       -3.55      4.06 o 
  -9  11   4       46.05       53.43     10.56 o 
  -8  11   4      247.44      227.53      7.25 o 
  -7  11   4      327.33      337.62      8.53 o 
  -6  11   4      319.11      304.00      7.64 o 
  -5  11   4       99.08      108.40     12.46 o 
  -4  11   4       38.24       46.06      4.95 o 
  -3  11   4       90.81       89.42      4.56 o 
  -2  11   4      237.23      239.73      8.34 o 
  -1  11   4       17.85       21.09      2.64 o 
   0  11   4      346.54      346.29      9.23 o 
   1  11   4      567.54      561.54     12.83 o 
   2  11   4        8.22        8.82      3.06 o 
   3  11   4        0.49       -1.17      3.72 o 
   4  11   4       67.07       60.89      5.86 o 
   5  11   4        0.94       -1.54      3.50 o 
   6  11   4       46.46       48.97      7.00 o 
   7  11   4        6.13       12.43      5.75 o 
 -10  12   4      169.47      172.22      8.56 o 
  -9  12   4       26.17       18.64      4.81 o 
  -8  12   4      106.64      101.75     12.46 o 
  -7  12   4       37.87       34.56      8.64 o 
  -6  12   4       15.39       12.74      3.47 o 
  -5  12   4       47.62       47.19      4.50 o 
  -4  12   4        0.33       -1.96      3.32 o 
  -3  12   4      418.72      417.56     10.37 o 
  -2  12   4       94.82       90.52      4.95 o 
  -1  12   4      205.49      206.89      7.18 o 
   0  12   4       29.63       31.43      3.83 o 
   1  12   4      626.72      605.27     13.83 o 
   2  12   4      265.39      259.61      8.54 o 
   3  12   4      784.71      742.42     16.62 o 
   4  12   4       31.60       31.34      4.60 o 
   5  12   4        2.49       -2.92      3.69 o 
   6  12   4       16.38       18.84      6.10 o 
  -9  13   4       11.51        0.38      6.05 o 
  -8  13   4        0.29       -4.10      5.05 o 
  -7  13   4        0.26       -5.15      4.23 o 
  -6  13   4      203.10      203.03     10.57 o 
  -5  13   4      456.33      436.43     29.91 o 
  -4  13   4      112.75      108.12      7.07 o 
  -3  13   4        0.43       -3.47      4.49 o 
  -2  13   4      116.44      120.32      5.80 o 
  -1  13   4       13.05        8.86      4.65 o 
   0  13   4        4.02        5.24      2.99 o 
   1  13   4       98.04      108.85      6.42 o 
   2  13   4      136.87      138.31      6.64 o 
   3  13   4       66.61       68.05      7.85 o 
   4  13   4      218.72      211.09      8.57 o 
   5  13   4        8.65        1.84      5.15 o 
   6  13   4       80.22      105.29      9.62 o 
  -9  14   4      134.64      146.90     11.86 o 
  -8  14   4       36.90       46.73      7.81 o 
  -7  14   4      105.52      113.63      9.75 o 
  -6  14   4        1.17       -6.77      6.81 o 
  -5  14   4       48.52       45.95      6.69 o 
  -4  14   4      233.11      230.17     11.04 o 
  -3  14   4        0.09        1.00      6.31 o 
  -2  14   4      236.11      201.11      7.54 o 
  -1  14   4        6.87        5.07      3.25 o 
   0  14   4       77.70       79.30      5.74 o 
   1  14   4      126.66      133.30      9.03 o 
   2  14   4        8.91        3.71      3.56 o 
   3  14   4       19.97       14.35      4.21 o 
   4  14   4      900.67     1009.34     27.02 o 
   5  14   4       17.84        7.37      6.81 o 
  -8  15   4        0.01       -4.49      5.87 o 
  -7  15   4       50.29       41.70      7.51 o 
  -6  15   4       15.42       16.33      6.31 o 
  -5  15   4       33.39       38.62      6.69 o 
  -4  15   4      171.53      170.53     10.10 o 
  -3  15   4       77.40       85.23      8.32 o 
  -2  15   4       78.74       89.69      8.14 o 
  -1  15   4      423.24      468.19     15.49 o 
   0  15   4      286.41      324.05     12.90 o 
   1  15   4      237.14      236.29     11.25 o 
   2  15   4       29.72       24.15      4.52 o 
   3  15   4        6.68        1.43      4.15 o 
   4  15   4       30.65       50.66      9.80 o 
  -7  16   4       74.01       76.04      9.15 o 
  -6  16   4        0.64       -5.37      5.62 o 
  -5  16   4       21.68       19.52      6.22 o 
  -4  16   4       11.72       10.19      5.62 o 
  -3  16   4       20.92       14.53      5.52 o 
  -2  16   4        2.33        0.75      4.78 o 
  -1  16   4       47.74       47.67      6.77 o 
   0  16   4       11.63       11.51      5.39 o 
   1  16   4       35.73       36.83     20.27 o 
   2  16   4      187.59      213.68     11.38 o 
   3  16   4       20.90       21.43      6.34 o 
  -5  17   4      104.10      109.00     13.79 o 
  -4  17   4       34.64       35.10      7.14 o 
  -3  17   4        9.48        7.92      6.05 o 
  -2  17   4        0.13       -6.24      4.92 o 
  -1  17   4      175.20      172.08      8.29 o 
   0  17   4       29.26       31.17      9.80 o 
   1  17   4       37.13       36.72      8.64 o 
   2  17   4        3.69        1.00      6.98 o 
  -3  18   4       19.45       19.53      6.67 o 
  -2  18   4      212.21      235.86     12.45 o 
  -1  18   4        1.94        6.45      5.99 o 
   0  18   4       10.38        6.88      5.96 o 
 -13   1   5        0.35       -3.08      5.39 o 
 -12   1   5      297.63      276.64     12.45 o 
 -11   1   5      139.12      142.34      8.79 o 
 -10   1   5        0.15       -1.14      3.87 o 
  -9   1   5      253.19      241.04     12.95 o 
  -8   1   5      886.87      897.14     17.62 o 
  -7   1   5      120.71      103.29      3.63 o 
  -6   1   5     1603.10     1773.89     23.56 o 
  -5   1   5     1628.02     1905.33     24.78 o 
  -4   1   5       14.63       14.67      1.73 o 
  -3   1   5     1291.19     1455.90     34.39 o 
  -2   1   5     2474.06     2514.64     31.61 o 
  -1   1   5     1548.85     1635.89     26.91 o 
   0   1   5       99.29      104.36      4.58 o 
   1   1   5     1357.36     1412.39     27.73 o 
   2   1   5      227.65      227.30      7.87 o 
   3   1   5      189.86      187.04      7.40 o 
   4   1   5      116.56      122.25      6.46 o 
   5   1   5       26.43       20.22      4.11 o 
   6   1   5       23.23       16.12      4.46 o 
   7   1   5     1068.06     1089.91     27.02 o 
   8   1   5       98.14      106.03      9.15 o 
   9   1   5        0.01       -7.50      8.64 o 
 -13   2   5        0.29       -4.32      5.25 o 
 -12   2   5      332.38      331.37     13.74 o 
 -11   2   5       25.81       26.51      5.43 o 
 -10   2   5      649.94      612.07     17.86 o 
  -9   2   5     2872.14     2852.79     48.77 o 
  -8   2   5       45.44       47.17      4.02 o 
  -7   2   5        4.62        5.67      2.09 o 
  -6   2   5        3.96        5.89      1.51 o 
  -5   2   5     1076.15     1207.20     16.61 o 
  -4   2   5    10210.78    11372.40    134.66 o 
  -3   2   5       49.50       61.40      2.30 o 
  -2   2   5       92.34       99.59      2.88 o 
  -1   2   5       39.10       31.59      2.20 o 
   0   2   5      481.75      458.42     11.27 o 
   1   2   5      672.10      713.05     16.09 o 
   2   2   5       37.06       37.74      3.76 o 
   3   2   5       63.23       64.30      5.17 o 
   4   2   5      168.51      154.91      8.14 o 
   5   2   5       13.64       10.19      4.49 o 
   6   2   5        0.15        1.16      3.76 o 
   7   2   5        9.53        8.33      4.81 o 
   8   2   5      114.13      127.71      9.75 o 
   9   2   5      219.07      240.05     12.09 o 
 -13   3   5        0.03       -7.64      5.64 o 
 -12   3   5        3.36        5.92      8.31 o 
 -11   3   5      224.96      215.38     10.57 o 
 -10   3   5      729.87      777.29     16.63 o 
  -9   3   5        0.12       -0.06      2.43 o 
  -8   3   5      287.05      313.16      8.55 o 
  -7   3   5      255.93      267.97     13.19 o 
  -6   3   5      510.57      492.47     10.36 o 
  -5   3   5        4.33        7.81      1.36 o 
  -4   3   5     2468.34     2655.20     33.37 o 
  -3   3   5     1005.17     1048.99     14.50 o 
  -2   3   5      210.94      180.89      4.04 o 
  -1   3   5      600.49      671.84     11.59 o 
   0   3   5     1300.36     1347.60     26.43 o 
   1   3   5       24.43       16.39      3.82 o 
   2   3   5     1860.56     1884.44     36.54 o 
   3   3   5      228.58      211.79      8.10 o 
   4   3   5       75.76       85.54      9.47 o 
   5   3   5      129.99      123.78      7.05 o 
   6   3   5      870.23      866.82     22.44 o 
   7   3   5      456.21      443.91     15.14 o 
   8   3   5       13.17       11.09      5.75 o 
 -13   4   5      333.35      331.13     14.31 o 
 -12   4   5      179.02      186.22      8.34 o 
 -11   4   5        0.24       -3.67      3.36 o 
 -10   4   5      147.23      136.78      6.45 o 
  -9   4   5      578.54      539.25     10.74 o 
  -8   4   5        1.27       -0.86      2.42 o 
  -7   4   5      312.29      323.73      8.99 o 
  -6   4   5        2.68        1.10      1.96 o 
  -5   4   5       44.24       53.65      5.05 o 
  -4   4   5        1.19        0.40      1.03 o 
  -3   4   5        8.49       11.51      1.34 o 
  -2   4   5     1483.16     1695.35     22.18 o 
  -1   4   5     1212.11     1262.09     19.63 o 
   0   4   5      253.90      248.11      5.13 o 
   1   4   5      219.65      198.83      5.81 o 
   2   4   5       43.13       51.25      3.63 o 
   3   4   5        0.34       -0.34      2.04 o 
   4   4   5        0.62       -1.25      2.15 o 
   5   4   5        0.16       -4.54      3.03 o 
   6   4   5      834.03      855.14     22.44 o 
   7   4   5      214.02      220.73     10.67 o 
   8   4   5       66.09       71.80     13.96 o 
 -13   5   5      263.86      315.74     14.21 o 
 -12   5   5       69.50       74.57      6.78 o 
 -11   5   5      178.14      183.08      7.78 o 
 -10   5   5        0.01       -2.64      2.53 o 
  -9   5   5       60.31       53.53      5.52 o 
  -8   5   5     1320.38     1250.09     38.86 o 
  -7   5   5      912.20      880.15     16.50 o 
  -6   5   5       60.08       64.55      8.64 o 
  -5   5   5      312.74      338.86      7.98 o 
  -4   5   5      336.22      364.83      6.30 o 
  -3   5   5      385.14      371.88      6.46 o 
  -2   5   5       31.27       26.00      3.88 o 
  -1   5   5      591.16      547.78      8.76 o 
   0   5   5       10.28       11.21      1.46 o 
   1   5   5      599.60      593.58     12.02 o 
   2   5   5       25.61       14.34      2.54 o 
   3   5   5        0.14        1.02      2.15 o 
   4   5   5        7.21        5.50      2.67 o 
   5   5   5      341.15      364.66     10.36 o 
   6   5   5       92.64       85.21      6.39 o 
   7   5   5      249.52      248.05     11.39 o 
   8   5   5      197.48      209.86     16.61 o 
 -12   6   5        0.06       -2.91      5.05 o 
 -11   6   5        0.07       -4.16      3.57 o 
 -10   6   5        0.29       -3.52      2.72 o 
  -9   6   5      360.22      364.70     13.87 o 
  -8   6   5       53.19       47.92      4.40 o 
  -7   6   5       77.90       73.95      4.66 o 
  -6   6   5      299.69      282.03      7.46 o 
  -5   6   5      180.21      175.71      5.48 o 
  -4   6   5       84.02       79.74      3.62 o 
  -3   6   5      153.04      147.13      3.64 o 
  -2   6   5        2.97        9.84      2.28 o 
  -1   6   5      113.54      126.28      4.26 o 
   0   6   5        0.00       -0.54      1.17 o 
   1   6   5        0.01       -1.23      1.76 o 
   2   6   5      305.66      278.91      7.80 o 
   3   6   5     1117.49     1071.10     20.02 o 
   4   6   5     1522.01     1585.89     27.69 o 
   5   6   5      132.25      119.47      7.95 o 
   6   6   5        0.70       -0.27      3.25 o 
   7   6   5       60.40       80.86      6.51 o 
   8   6   5        2.86        5.85      5.52 o 
 -12   7   5      161.79      202.71     11.44 o 
 -11   7   5       26.65       23.81      4.66 o 
 -10   7   5      415.06      423.68     10.08 o 
  -9   7   5        9.23        3.57      2.86 o 
  -8   7   5      256.80      256.54     10.65 o 
  -7   7   5      310.62      300.69      8.37 o 
  -6   7   5      429.44      407.46      9.63 o 
  -5   7   5      175.01      172.17      5.51 o 
  -4   7   5       45.26       43.14      5.58 o 
  -3   7   5      105.71      117.20      2.97 o 
  -2   7   5      365.38      361.79      9.62 o 
  -1   7   5        0.45       -1.45      1.64 o 
   0   7   5      611.29      584.60     11.92 o 
   1   7   5      159.65      150.23      5.49 o 
   2   7   5      137.53      129.14      5.43 o 
   3   7   5      154.24      146.70      6.14 o 
   4   7   5      491.98      488.61     12.21 o 
   5   7   5      417.19      413.89     11.44 o 
   6   7   5       47.17       46.72      5.04 o 
   7   7   5      131.80      162.40      7.76 o 
   8   7   5       20.06       20.15      4.91 o 
 -12   8   5      188.16      226.76      9.59 o 
 -11   8   5      120.02      123.29     11.37 o 
 -10   8   5       60.52       65.49      5.23 o 
  -9   8   5      164.89      174.59      6.18 o 
  -8   8   5      174.98      174.96      7.82 o 
  -7   8   5      936.31      894.69     26.98 o 
  -6   8   5      373.11      353.55     10.42 o 
  -5   8   5      337.57      328.69     20.51 o 
  -4   8   5      139.27      141.32      4.13 o 
  -3   8   5       39.80       37.89      3.18 o 
  -2   8   5      375.87      415.31      7.96 o 
  -1   8   5       87.95       86.50      3.48 o 
   0   8   5      156.19      142.96      5.34 o 
   1   8   5       15.73       19.94      4.98 o 
   2   8   5      319.35      311.94      8.82 o 
   3   8   5        4.02        2.04      2.94 o 
   4   8   5        0.05       -4.21      2.81 o 
   5   8   5       86.55       71.08      5.68 o 
   6   8   5        2.39        2.84      3.50 o 
   7   8   5        8.84        0.50      4.08 o 
 -11   9   5       15.17       17.34      4.31 o 
 -10   9   5       33.06       31.92      5.13 o 
  -9   9   5       48.70       45.61      7.91 o 
  -8   9   5      175.17      165.26      6.69 o 
  -7   9   5       30.52       33.77      5.22 o 
  -6   9   5        0.86        1.78      2.37 o 
  -5   9   5        1.66        0.06      2.01 o 
  -4   9   5      365.28      399.88     17.81 o 
  -3   9   5       45.42       45.52      7.83 o 
  -2   9   5        0.81        0.46      2.04 o 
  -1   9   5        1.13        0.34      1.68 o 
   0   9   5      118.18      104.55      6.71 o 
   1   9   5       18.03       21.63      6.19 o 
   2   9   5      320.63      300.42      8.82 o 
   3   9   5      166.60      166.31      6.78 o 
   4   9   5       64.48       46.32      5.91 o 
   5   9   5      263.75      249.17      9.00 o 
   6   9   5      244.08      260.12      9.70 o 
   7   9   5        1.59        0.58      4.27 o 
 -11  10   5      343.91      420.58     11.12 o 
 -10  10   5      133.75      131.08      6.42 o 
  -9  10   5       13.47        7.89      3.31 o 
  -8  10   5      244.37      237.42      7.29 o 
  -7  10   5        6.21        3.90      3.15 o 
  -6  10   5       58.48       61.31      5.82 o 
  -5  10   5        6.98        6.47      3.50 o 
  -4  10   5      433.43      429.25     10.71 o 
  -3  10   5        2.67        3.77      2.30 o 
  -2  10   5        8.32        3.14      2.24 o 
  -1  10   5        2.91        0.72      1.73 o 
   0  10   5        1.41        0.50      2.36 o 
   1  10   5        0.02       -3.05      2.42 o 
   2  10   5      431.63      397.84     11.69 o 
   3  10   5      119.35      122.84      6.20 o 
   4  10   5       17.89       22.77      4.82 o 
   5  10   5       12.04        2.02      3.56 o 
   6  10   5       33.13       28.93      8.30 o 
   7  10   5        1.48        5.24      5.72 o 
 -11  11   5       18.47       22.36      7.70 o 
 -10  11   5      118.58      117.22      6.65 o 
  -9  11   5        3.53        0.43      3.16 o 
  -8  11   5      304.41      287.11     11.44 o 
  -7  11   5      242.84      236.53      8.47 o 
  -6  11   5      303.28      285.91     10.83 o 
  -5  11   5       69.16       75.54      6.43 o 
  -4  11   5      137.52      148.27      9.30 o 
  -3  11   5       98.52       94.10      4.93 o 
  -2  11   5      221.08      214.04      7.28 o 
  -1  11   5      137.75      114.47      5.49 o 
   0  11   5       26.07       23.54      3.44 o 
   1  11   5      192.87      184.13      7.00 o 
   2  11   5        0.17       -1.40      2.92 o 
   3  11   5        3.45        5.47      3.04 o 
   4  11   5        0.27       -1.93      3.39 o 
   5  11   5        5.31        3.71      4.08 o 
   6  11   5       62.25       71.94      6.80 o 
 -10  12   5      185.21      192.06     10.92 o 
  -9  12   5       65.93       71.02     14.95 o 
  -8  12   5       51.93       56.26      5.46 o 
  -7  12   5       48.69       56.87      5.51 o 
  -6  12   5       33.88       29.76      5.19 o 
  -5  12   5       97.68      114.37      7.49 o 
  -4  12   5       30.61       27.17      4.78 o 
  -3  12   5       20.47       16.45      3.19 o 
  -2  12   5      290.17      277.48      8.51 o 
  -1  12   5      356.99      327.80      9.55 o 
   0  12   5       44.16       60.52      6.20 o 
   1  12   5      330.56      315.01     11.48 o 
   2  12   5        4.27        2.01      3.04 o 
   3  12   5        0.89        1.45      3.44 o 
   4  12   5       22.15       20.23      4.60 o 
   5  12   5      112.30      131.17     10.99 o 
   6  12   5        1.63        0.98      5.67 o 
  -9  13   5      196.49      188.17     11.28 o 
  -8  13   5        2.53        1.59      6.81 o 
  -7  13   5       97.06      106.40     14.29 o 
  -6  13   5      998.25      944.54     19.86 o 
  -5  13   5       24.38       21.32      4.71 o 
  -4  13   5       53.61       63.83     12.46 o 
  -3  13   5        1.32       -0.41      2.90 o 
  -2  13   5        9.61        6.14      3.08 o 
  -1  13   5       82.69      106.72      6.06 o 
   0  13   5      706.31      701.18     15.77 o 
   1  13   5       62.69       60.00      5.33 o 
   2  13   5       34.77       34.93      4.54 o 
   3  13   5       83.52       79.74      8.30 o 
   4  13   5        9.46        8.10      4.38 o 
   5  13   5       50.45       75.23     14.45 o 
  -9  14   5       92.24      117.98     10.44 o 
  -8  14   5      152.94      161.49     11.86 o 
  -7  14   5        6.00        4.65      5.40 o 
  -6  14   5        1.98        0.43      4.47 o 
  -5  14   5       22.52       34.23      8.97 o 
  -4  14   5      175.10      171.46     11.63 o 
  -3  14   5        0.01        2.40      3.97 o 
  -2  14   5      101.93      107.86      8.14 o 
  -1  14   5      126.35      138.09      6.65 o 
   0  14   5       77.69       76.35      6.93 o 
   1  14   5       10.70       12.12      4.68 o 
   2  14   5       28.40       18.10      4.39 o 
   3  14   5        7.97        4.46      7.94 o 
   4  14   5        1.00       -6.18      4.12 o 
  -8  15   5       40.92       45.34      7.87 o 
  -7  15   5       26.03       20.94      6.29 o 
  -6  15   5        1.50        2.33      5.17 o 
  -5  15   5        7.42        2.70      4.71 o 
  -4  15   5      399.16      410.37     22.26 o 
  -3  15   5       46.56       37.88      9.97 o 
  -2  15   5      176.05      157.19      7.20 o 
  -1  15   5       10.71        7.87      3.85 o 
   0  15   5       10.61        2.48      3.61 o 
   1  15   5       17.01       15.68      5.39 o 
   2  15   5       21.34       18.11      6.15 o 
   3  15   5       96.89      112.90      7.92 o 
  -7  16   5       12.80        8.81      6.58 o 
  -6  16   5        0.23       -7.54      5.03 o 
  -5  16   5      307.63      321.45     20.77 o 
  -4  16   5       17.86       10.16      6.07 o 
  -3  16   5      254.54      304.71     19.94 o 
  -2  16   5       13.68        6.98      7.97 o 
  -1  16   5        9.12       10.15      5.01 o 
   0  16   5        7.32       -2.19      4.54 o 
   1  16   5        5.46        1.31      4.14 o 
   2  16   5       46.25       61.90      9.80 o 
  -5  17   5       24.09       23.77      6.62 o 
  -4  17   5      160.86      179.96     18.61 o 
  -3  17   5        0.92        2.83      5.75 o 
  -2  17   5       44.72       49.18     11.63 o 
  -1  17   5       17.00       10.35      5.58 o 
   0  17   5       26.66       21.80      6.20 o 
   1  17   5       71.56       59.59      9.14 o 
 -13   0   6        3.77       16.28      7.31 o 
 -12   0   6      550.43      498.76     23.92 o 
 -11   0   6      667.26      605.09     26.25 o 
 -10   0   6      259.30      215.32     14.29 o 
  -9   0   6     2635.76     2565.91     71.11 o 
  -8   0   6      398.12      408.71     17.94 o 
  -7   0   6       31.43       22.29      3.26 o 
  -6   0   6        0.13        0.49      1.99 o 
  -5   0   6       11.66       17.36      2.69 o 
  -4   0   6     3365.98     3743.65     65.67 o 
  -3   0   6      334.86      326.77      8.81 o 
  -2   0   6      653.77      645.32     14.33 o 
  -1   0   6       13.60       27.56      2.93 o 
   0   0   6      157.86      127.60      7.64 o 
   1   0   6        0.39       -1.00      2.99 o 
   2   0   6        4.87        1.00      3.32 o 
   3   0   6      241.73      205.02     11.63 o 
   4   0   6      143.65      143.22     10.30 o 
   5   0   6      410.64      435.63     19.94 o 
   7   0   6       14.15       11.63      7.31 o 
   8   0   6        0.18       -5.98      8.64 o 
 -13   1   6        3.40        2.48      5.52 o 
 -12   1   6        9.66       16.04      5.62 o 
 -11   1   6      273.41      246.55     11.16 o 
 -10   1   6      168.20      175.97      9.15 o 
  -9   1   6      592.49      597.93     17.03 o 
  -8   1   6      149.89      158.86      5.81 o 
  -7   1   6      470.99      500.16     10.70 o 
  -6   1   6       10.51       27.07      2.64 o 
  -5   1   6       20.43       27.49      2.83 o 
  -4   1   6     1796.49     2170.57     28.11 o 
  -3   1   6     2031.14     2212.21     28.57 o 
  -2   1   6     1794.37     1975.81     25.83 o 
  -1   1   6      202.71      214.45      7.58 o 
   0   1   6     1353.93     1467.12     28.90 o 
   1   1   6     1450.97     1521.01     30.43 o 
   2   1   6       87.86       89.57      5.05 o 
   3   1   6       77.54       88.74      5.64 o 
   4   1   6        2.25       -0.73      2.93 o 
   5   1   6       85.73       96.42      7.74 o 
   6   1   6      733.11      727.71     20.44 o 
   7   1   6     1122.17     1266.36     31.01 o 
   8   1   6      286.44      302.22     13.39 o 
 -13   2   6        9.43       11.17      6.10 o 
 -12   2   6      283.78      274.66     12.33 o 
 -11   2   6       76.66       83.50     11.46 o 
 -10   2   6      265.59      235.43     10.45 o 
  -9   2   6       86.95       97.44      5.42 o 
  -8   2   6        8.10        7.47      2.59 o 
  -7   2   6       24.59       32.44      4.75 o 
  -6   2   6      799.87      790.26     15.25 o 
  -5   2   6      828.22      939.66     13.73 o 
  -4   2   6        0.38       -0.52      1.18 o 
  -3   2   6       27.45       14.35      2.46 o 
  -2   2   6       14.03       11.78      1.55 o 
  -1   2   6     1703.01     1928.31     29.28 o 
   0   2   6       18.64       13.02      2.55 o 
   1   2   6       15.53       18.10      3.05 o 
   2   2   6      951.76      933.53     21.26 o 
   3   2   6        2.31       -0.91      2.69 o 
   4   2   6       96.09       88.88     10.30 o 
   5   2   6      426.45      476.68     15.04 o 
   6   2   6       25.19       20.15      5.05 o 
   7   2   6      123.27      137.17     11.96 o 
   8   2   6      760.96      810.22     23.73 o 
 -13   3   6        1.99        7.64      6.11 o 
 -12   3   6        0.69       -5.08      4.81 o 
 -11   3   6      102.85      108.72     15.12 o 
 -10   3   6     1902.23     1813.75     38.65 o 
  -9   3   6      281.71      278.89      8.46 o 
  -8   3   6      973.66      990.32     24.07 o 
  -7   3   6        9.54        9.34      3.85 o 
  -6   3   6      197.89      184.33     10.67 o 
  -5   3   6      209.64      230.20      6.11 o 
  -4   3   6        0.27        2.09      1.31 o 
  -3   3   6      255.92      276.75      5.90 o 
  -2   3   6       80.77       75.08      2.77 o 
  -1   3   6      562.85      555.64     10.43 o 
   0   3   6       99.24       93.25      4.81 o 
   1   3   6        7.86        3.76      2.22 o 
   2   3   6       31.21       27.46      3.76 o 
   3   3   6        0.22        3.21      2.79 o 
   4   3   6       46.12       43.12      5.05 o 
   5   3   6       76.65       96.72      7.63 o 
   6   3   6      123.78      126.02      8.81 o 
   7   3   6       16.20       19.42      5.62 o 
   8   3   6       23.52       27.71     13.79 o 
 -13   4   6      163.57      194.94     12.63 o 
 -12   4   6       55.65       59.65      7.64 o 
 -11   4   6       29.30       25.48      5.52 o 
 -10   4   6      501.31      478.79     10.98 o 
  -9   4   6      382.48      341.92      9.56 o 
  -8   4   6       83.10       96.31      5.42 o 
  -7   4   6      623.26      645.67     13.23 o 
  -6   4   6        0.89        1.21      1.96 o 
  -5   4   6        4.88        5.31      1.90 o 
  -4   4   6      209.23      243.84      5.16 o 
  -3   4   6     1525.33     1720.70     22.92 o 
  -2   4   6       32.56       44.86      2.38 o 
  -1   4   6        0.04       -0.24      1.32 o 
   0   4   6     1045.92     1079.08     18.02 o 
   1   4   6      733.05      664.86     16.19 o 
   2   4   6       49.26       36.19      6.81 o 
   3   4   6      356.41      334.81     11.16 o 
   4   4   6      811.06      771.28     19.97 o 
   5   4   6      493.02      481.97     28.58 o 
   6   4   6       35.09       31.36      5.81 o 
   7   4   6      129.76      131.10      9.98 o 
   8   4   6       26.21       23.91      6.69 o 
 -13   5   6        8.12       14.57      6.98 o 
 -12   5   6       31.88       34.86      6.81 o 
 -11   5   6       40.74       31.49      6.25 o 
 -10   5   6       16.34       21.44      3.48 o 
  -9   5   6      663.61      631.71     15.28 o 
  -8   5   6       12.26        8.65      2.86 o 
  -7   5   6       54.85       58.87      7.14 o 
  -6   5   6       48.58       42.64      4.72 o 
  -5   5   6        3.08        3.11      2.04 o 
  -4   5   6       82.16       90.26      3.94 o 
  -3   5   6     1617.81     1801.75     28.54 o 
  -2   5   6       35.40       47.01      3.17 o 
  -1   5   6      270.79      277.41      8.21 o 
   0   5   6      294.93      308.48      8.74 o 
   1   5   6       70.53       74.13      5.39 o 
   2   5   6      177.10      151.59      5.88 o 
   3   5   6       52.09       59.90      5.62 o 
   4   5   6       28.18       23.85      4.58 o 
   5   5   6        2.81        1.58      4.15 o 
   6   5   6       65.68       71.83      7.52 o 
   7   5   6       11.83       10.24      5.15 o 
 -12   6   6        0.56        2.10      5.19 o 
 -11   6   6      259.68      245.22      8.93 o 
 -10   6   6        0.62        0.05      2.78 o 
  -9   6   6      508.35      453.45     11.57 o 
  -8   6   6     1089.71     1035.33     19.44 o 
  -7   6   6      231.38      222.72      7.15 o 
  -6   6   6      163.27      162.68      6.15 o 
  -5   6   6      295.20      269.63      7.25 o 
  -4   6   6     1009.95     1049.14     18.15 o 
  -3   6   6       39.59       35.84      3.56 o 
  -2   6   6      228.45      226.76      4.92 o 
  -1   6   6       53.37       56.65      4.46 o 
   0   6   6       53.12       61.36      6.79 o 
   1   6   6       70.69       75.38      4.45 o 
   2   6   6       17.56       17.92      3.02 o 
   3   6   6      103.14      111.44      6.19 o 
   4   6   6        0.71        0.00      2.73 o 
   5   6   6        1.97       -0.35      3.19 o 
   6   6   6       12.69        8.27      4.81 o 
   7   6   6      137.44      161.66      9.98 o 
 -12   7   6       71.79      100.65      7.41 o 
 -11   7   6      320.44      310.52      8.84 o 
 -10   7   6       41.65       36.63      5.80 o 
  -9   7   6      770.98      785.85     16.69 o 
  -8   7   6      133.19      101.91      5.24 o 
  -7   7   6      785.76      726.61     29.11 o 
  -6   7   6      194.51      187.53      6.29 o 
  -5   7   6       92.76       85.80      4.45 o 
  -4   7   6       60.47       60.71      3.63 o 
  -3   7   6      791.26      805.07     19.26 o 
  -2   7   6      483.76      503.54      9.21 o 
  -1   7   6      145.27      154.48      5.31 o 
   0   7   6       26.99       34.81      3.44 o 
   1   7   6       22.83       25.48      3.17 o 
   2   7   6       93.99       99.47      6.45 o 
   3   7   6       78.06       72.57      5.24 o 
   4   7   6       13.81       10.54      3.58 o 
   5   7   6       86.81       84.31      6.45 o 
   6   7   6      337.24      307.68     10.48 o 
   7   7   6      172.98      190.55     10.81 o 
 -12   8   6        0.08       -6.38      4.25 o 
 -11   8   6       55.85       68.01      5.50 o 
 -10   8   6      194.81      168.67      6.47 o 
  -9   8   6       62.67       57.40      8.95 o 
  -8   8   6      127.20      125.81      5.88 o 
  -7   8   6      125.74      124.80      5.61 o 
  -6   8   6       19.28        9.13      2.87 o 
  -5   8   6      642.55      594.63     12.21 o 
  -4   8   6      495.17      489.42     14.09 o 
  -3   8   6       23.31       26.15      3.27 o 
  -2   8   6      263.06      281.59      6.44 o 
  -1   8   6      408.55      414.20     14.87 o 
   0   8   6       75.97       81.66      4.69 o 
   1   8   6       21.70       24.23      4.55 o 
   2   8   6      195.06      171.67      6.57 o 
   3   8   6        1.87       -3.01      2.75 o 
   4   8   6      127.40      125.94      6.64 o 
   5   8   6        0.69        0.30      3.58 o 
   6   8   6       39.75       28.12      4.98 o 
   7   8   6       87.19       90.39      7.27 o 
 -11   9   6      459.26      472.29     16.24 o 
 -10   9   6       81.67       81.59      7.14 o 
  -9   9   6      171.45      139.75      5.78 o 
  -8   9   6        3.26       -2.20      2.72 o 
  -7   9   6      171.28      161.80      6.28 o 
  -6   9   6      827.06      787.51     19.96 o 
  -5   9   6     1450.00     1396.18     30.30 o 
  -4   9   6      444.11      447.80     10.53 o 
  -3   9   6       63.12       60.99      8.26 o 
  -2   9   6      236.19      235.56      7.40 o 
  -1   9   6      184.11      167.89      5.22 o 
   0   9   6      416.71      391.50     11.50 o 
   1   9   6      124.12      118.92      5.54 o 
   2   9   6       63.39       51.92      7.73 o 
   3   9   6       60.53       58.09      5.18 o 
   4   9   6      129.45      120.29      7.63 o 
   5   9   6       62.73       67.08      6.13 o 
   6   9   6        3.74        0.18      5.05 o 
 -11  10   6      646.38      748.99     15.45 o 
 -10  10   6       21.42       15.02      4.00 o 
  -9  10   6      208.21      185.94      6.64 o 
  -8  10   6      414.28      403.26     20.10 o 
  -7  10   6      358.55      345.14     17.61 o 
  -6  10   6     1128.39     1045.58     53.50 o 
  -5  10   6      403.12      351.23     16.12 o 
  -4  10   6      132.21      114.52      5.22 o 
  -3  10   6      273.46      261.08      7.87 o 
  -2  10   6      237.67      224.02      7.44 o 
  -1  10   6      599.06      530.32     13.87 o 
   0  10   6       45.11       40.17      4.53 o 
   1  10   6      772.07      746.98     15.96 o 
   2  10   6       47.34       54.00      5.21 o 
   3  10   6       24.95       23.98      4.14 o 
   4  10   6        0.14       -3.94      3.44 o 
   5  10   6       12.78        9.19      5.39 o 
   6  10   6       51.34       50.00      6.77 o 
 -11  11   6       17.50       12.67      5.15 o 
 -10  11   6        0.86        2.22      4.21 o 
  -9  11   6       20.25       19.49      4.62 o 
  -8  11   6      103.40      105.40      8.28 o 
  -7  11   6     1467.77     1481.82     49.51 o 
  -6  11   6      240.26      238.21     10.31 o 
  -5  11   6        0.15       -1.13      3.50 o 
  -4  11   6      368.84      359.26     17.44 o 
  -3  11   6      524.07      521.80     12.22 o 
  -2  11   6       96.67       95.64      5.78 o 
  -1  11   6      407.92      392.27     10.71 o 
   0  11   6       68.50       69.96      5.13 o 
   1  11   6        8.25        5.37      3.13 o 
   2  11   6       10.57       10.45      4.19 o 
   3  11   6      120.13      129.65      7.06 o 
   4  11   6       14.58       10.57      6.02 o 
   5  11   6        2.28       -0.29      4.44 o 
 -10  12   6        3.37        5.65      6.34 o 
  -9  12   6       48.10       54.87      7.76 o 
  -8  12   6       47.51       51.58      6.75 o 
  -7  12   6       68.95       81.01     11.96 o 
  -6  12   6      339.49      348.05     12.79 o 
  -5  12   6      245.86      229.47     10.17 o 
  -4  12   6      137.71      144.55      8.04 o 
  -3  12   6      155.36      158.15      7.29 o 
  -2  12   6      650.88      639.97     14.60 o 
  -1  12   6       95.21      115.60      6.69 o 
   0  12   6      111.12      106.95      8.64 o 
   1  12   6      110.73      114.37      6.62 o 
   2  12   6       20.63       15.48      4.10 o 
   3  12   6        1.78        0.38      3.75 o 
   4  12   6        4.23       -1.80      4.14 o 
   5  12   6       56.21       71.96      7.64 o 
  -9  13   6      107.21      134.32     19.60 o 
  -8  13   6      355.00      368.76     11.66 o 
  -7  13   6        1.40       -1.16      4.36 o 
  -6  13   6        9.79        2.71      4.54 o 
  -5  13   6      596.91      611.96     18.21 o 
  -4  13   6      254.61      256.03     10.88 o 
  -3  13   6       70.90       78.21      5.90 o 
  -2  13   6       19.12       25.70      4.00 o 
  -1  13   6       10.00        5.97      3.47 o 
   0  13   6       27.08       23.14      4.27 o 
   1  13   6       35.61       31.60      5.64 o 
   2  13   6      132.31      139.45      7.77 o 
   3  13   6        0.37       -3.83      4.58 o 
   4  13   6       10.36        5.31      4.51 o 
  -9  14   6       84.60       81.09     10.47 o 
  -8  14   6      272.02      257.17     13.04 o 
  -7  14   6      250.02      242.30     12.19 o 
  -6  14   6      415.06      410.91     14.90 o 
  -5  14   6       63.49       65.75      8.14 o 
  -4  14   6        5.37        2.03      4.63 o 
  -3  14   6      381.38      368.22     13.81 o 
  -2  14   6       18.82       13.86      3.99 o 
  -1  14   6        1.01       -0.34      3.68 o 
   0  14   6       17.60       17.75      4.19 o 
   1  14   6        3.54        6.53      4.87 o 
   2  14   6       17.70        6.43      4.81 o 
   3  14   6       73.11       97.80     15.06 o 
  -8  15   6       19.98       27.03      6.86 o 
  -7  15   6      104.27      106.59     10.97 o 
  -6  15   6       14.01       16.00      5.99 o 
  -5  15   6        1.13       -1.00      8.64 o 
  -4  15   6      162.91      162.40     16.12 o 
  -3  15   6       10.24        9.80      5.17 o 
  -2  15   6        6.75        0.27      3.55 o 
  -1  15   6       49.60       51.55      5.75 o 
   0  15   6      270.69      260.99     12.03 o 
   1  15   6        0.00       -2.37      4.78 o 
   2  15   6        4.36       -4.91      5.34 o 
  -6  16   6       39.87       44.93     11.80 o 
  -5  16   6        0.07        2.66      8.64 o 
  -4  16   6       21.49       18.28      9.30 o 
  -3  16   6      716.44      737.34     32.56 o 
  -2  16   6        1.39       -1.00      7.97 o 
  -1  16   6       13.52        7.25      6.04 o 
   0  16   6       10.86       17.31      4.96 o 
   1  16   6        0.77       -2.59      4.34 o 
  -4  17   6       45.71       38.55     11.63 o 
  -3  17   6      166.52      200.70     19.60 o 
  -2  17   6        2.57       -5.65      8.97 o 
  -1  17   6        8.91       -6.95      5.32 o 
 -13   1   7       71.05       60.86     10.63 o 
 -12   1   7      106.76      106.03      9.51 o 
 -11   1   7       85.37       91.55      8.32 o 
 -10   1   7        1.52       -1.04      4.11 o 
  -9   1   7       40.31       38.49      5.39 o 
  -8   1   7        1.63        2.61      2.36 o 
  -7   1   7      551.95      548.77     11.49 o 
  -6   1   7      213.88      209.49      5.02 o 
  -5   1   7      267.81      302.61      6.32 o 
  -4   1   7     2846.72     3140.12     39.87 o 
  -3   1   7       28.71       30.75      2.32 o 
  -2   1   7      425.51      429.93      7.97 o 
  -1   1   7      130.53      142.17      4.19 o 
   0   1   7     1231.89     1196.30     25.14 o 
   1   1   7        1.63        0.21      2.22 o 
   2   1   7      352.13      320.35     10.81 o 
   3   1   7      520.46      445.98     13.63 o 
   4   1   7       78.23       77.44      6.81 o 
   5   1   7       16.36        9.62      4.32 o 
   6   1   7      148.19      154.20      9.28 o 
   7   1   7      149.55      163.39     15.95 o 
 -13   2   7        3.64        6.98      5.64 o 
 -12   2   7        0.26        0.27      5.39 o 
 -11   2   7      154.57      148.51     10.22 o 
 -10   2   7       10.47        6.62      4.30 o 
  -9   2   7      470.33      404.91     13.51 o 
  -8   2   7     1664.00     1671.14     27.79 o 
  -7   2   7      112.85      110.37     10.25 o 
  -6   2   7        0.12       -1.26      2.04 o 
  -5   2   7      640.56      658.96     10.76 o 
  -4   2   7       41.25       45.06      4.65 o 
  -3   2   7      688.78      758.16     11.98 o 
  -2   2   7      439.98      487.52      8.66 o 
  -1   2   7      105.33       90.54      3.31 o 
   0   2   7      113.95      108.84      5.39 o 
   1   2   7       29.04       24.75      3.64 o 
   2   2   7      208.72      168.14      7.52 o 
   3   2   7      294.16      285.57     10.69 o 
   4   2   7      123.00      124.16      7.40 o 
   5   2   7        2.81        0.83      3.99 o 
   6   2   7      256.11      244.12     11.39 o 
   7   2   7       45.46       43.14     12.13 o 
 -13   3   7       30.93       40.88      7.51 o 
 -12   3   7        6.89       -1.05      5.81 o 
 -11   3   7        6.15        1.99      4.70 o 
 -10   3   7       23.63       21.30      5.05 o 
  -9   3   7        0.26       -3.32      2.49 o 
  -8   3   7       44.04       47.41      7.65 o 
  -7   3   7       86.00       86.52      5.86 o 
  -6   3   7        0.54       -1.63      1.96 o 
  -5   3   7       38.23       31.56      3.17 o 
  -4   3   7        1.04        0.30      1.38 o 
  -3   3   7      151.31      174.74      4.59 o 
  -2   3   7      584.43      589.86     10.01 o 
  -1   3   7        0.01        0.88      1.43 o 
   0   3   7        9.81       10.75      2.69 o 
   1   3   7      139.15      118.18      7.31 o 
   2   3   7      359.15      353.96     22.10 o 
   3   3   7       50.31       52.47      5.62 o 
   4   3   7      179.88      164.93      8.46 o 
   5   3   7       42.03       43.74      5.99 o 
   6   3   7       23.96       20.46      5.58 o 
   7   3   7        4.51        4.74      5.98 o 
 -13   4   7        6.88        4.77      6.22 o 
 -12   4   7        7.16        0.94      4.87 o 
 -11   4   7      102.89       94.04      8.46 o 
 -10   4   7        5.00        4.33      3.25 o 
  -9   4   7     1275.46     1184.80     21.98 o 
  -8   4   7      300.05      289.88      8.49 o 
  -7   4   7      494.13      467.27     10.80 o 
  -6   4   7       53.86       59.87      7.69 o 
  -5   4   7       94.54      114.86      4.63 o 
  -4   4   7      258.66      306.24      6.36 o 
  -3   4   7       47.67       49.62      4.04 o 
  -2   4   7      234.13      199.56      4.93 o 
  -1   4   7       44.57       41.87      6.89 o 
   0   4   7       34.52       28.07      3.88 o 
   1   4   7        4.42        7.31      3.03 o 
   2   4   7      693.36      630.18     16.80 o 
   3   4   7       49.41       46.35      5.48 o 
   4   4   7        3.00        6.15      3.99 o 
   5   4   7       69.22       62.49      7.81 o 
   6   4   7       15.22        6.46      5.15 o 
   7   4   7       28.17       31.45      6.93 o 
 -13   5   7        3.71        1.34      5.99 o 
 -12   5   7       28.71       25.78      9.80 o 
 -11   5   7      121.74      102.69      8.57 o 
 -10   5   7      226.87      237.60      8.29 o 
  -9   5   7      670.26      679.72     14.89 o 
  -8   5   7      294.51      289.08      8.50 o 
  -7   5   7      411.23      407.36     10.04 o 
  -6   5   7       11.42       15.52      2.95 o 
  -5   5   7      820.76      879.40     16.34 o 
  -4   5   7       64.94       66.86      3.78 o 
  -3   5   7      973.42     1004.20     14.95 o 
  -2   5   7        5.65        4.30      2.06 o 
  -1   5   7      124.31      126.04      4.40 o 
   0   5   7      255.07      247.38     11.46 o 
   1   5   7      168.56      152.29      7.27 o 
   2   5   7        5.02        1.94      3.03 o 
   3   5   7      236.01      233.99      9.86 o 
   4   5   7        0.03       -2.19      3.50 o 
   5   5   7        8.85        3.62      4.58 o 
   6   5   7        2.03       -0.43      4.81 o 
 -12   6   7       50.43       41.85     12.29 o 
 -11   6   7       12.19        6.32      4.14 o 
 -10   6   7      175.70      161.25     11.02 o 
  -9   6   7     2034.88     1856.02     33.65 o 
  -8   6   7       43.30       39.42      4.09 o 
  -7   6   7       65.10       77.38      6.51 o 
  -6   6   7       93.13       98.17      4.96 o 
  -5   6   7      136.53      117.00      4.99 o 
  -4   6   7      407.31      412.40      9.48 o 
  -3   6   7      264.20      262.05      5.72 o 
  -2   6   7       36.50       50.77      3.55 o 
  -1   6   7      495.80      481.20     18.89 o 
   0   6   7      194.70      184.90      7.71 o 
   1   6   7       73.76       84.34      8.14 o 
   2   6   7      342.70      318.64     17.11 o 
   3   6   7       75.58      102.48      7.74 o 
   4   6   7      179.19      164.10      8.81 o 
   5   6   7       84.96       87.83      7.99 o 
   6   6   7        4.82        1.93      4.81 o 
 -12   7   7       93.10      106.18      9.62 o 
 -11   7   7        1.91        5.55      3.44 o 
 -10   7   7      122.75      121.73      7.18 o 
  -9   7   7       30.96       30.76      4.16 o 
  -8   7   7      879.24      850.47     17.20 o 
  -7   7   7       30.02       20.74      4.82 o 
  -6   7   7      307.75      289.29      8.19 o 
  -5   7   7       26.84       21.38      3.18 o 
  -4   7   7      294.34      296.69     10.45 o 
  -3   7   7      624.96      591.15     16.09 o 
  -2   7   7       13.15       12.18      2.54 o 
  -1   7   7      364.32      357.64     10.05 o 
   0   7   7      110.66      103.83      5.96 o 
   1   7   7     1306.22     1202.50     22.10 o 
   2   7   7      153.40      143.95      6.31 o 
   3   7   7        0.01        2.85      3.87 o 
   4   7   7      168.07      177.69      9.26 o 
   5   7   7        0.47       -0.33      4.46 o 
   6   7   7       65.44       72.94      8.22 o 
 -12   8   7      148.15      149.34      8.16 o 
 -11   8   7        0.02       -4.84      3.22 o 
 -10   8   7      100.11       91.41      6.43 o 
  -9   8   7        0.48        1.30      3.29 o 
  -8   8   7      239.69      217.25      7.74 o 
  -7   8   7       88.37       77.21     10.23 o 
  -6   8   7      598.35      581.91     16.33 o 
  -5   8   7       56.02       60.25      5.82 o 
  -4   8   7        4.58        2.02      3.03 o 
  -3   8   7        0.10       -3.07      2.93 o 
  -2   8   7      279.75      263.80     10.22 o 
  -1   8   7        4.60        2.27      2.08 o 
   0   8   7       97.28       93.32      5.04 o 
   1   8   7        2.41       -2.92      2.55 o 
   2   8   7        0.03        0.45      2.94 o 
   3   8   7       36.57       44.94      9.97 o 
   4   8   7      137.77      135.89      7.19 o 
   5   8   7       19.32       21.97      6.20 o 
   6   8   7        2.78       -4.32      5.40 o 
 -11   9   7        0.79       -0.62      3.61 o 
 -10   9   7      349.40      338.89      9.37 o 
  -9   9   7        4.46        2.51      5.44 o 
  -8   9   7      347.60      311.25     11.98 o 
  -7   9   7      646.63      632.29     17.84 o 
  -6   9   7      369.11      346.94     12.19 o 
  -5   9   7     1280.75     1245.90     29.41 o 
  -4   9   7        3.46        5.75      3.40 o 
  -3   9   7        1.94        0.65      4.49 o 
  -2   9   7        0.14       -2.92      2.39 o 
  -1   9   7     1713.76     1623.18     24.07 o 
   0   9   7      163.84      136.90      5.89 o 
   1   9   7        1.39       -2.80      2.57 o 
   2   9   7      238.97      263.91     16.86 o 
   3   9   7       70.11       68.59      5.80 o 
   4   9   7        2.80        8.34      4.09 o 
   5   9   7       26.74       28.06      8.10 o 
 -11  10   7        3.32        1.24      4.43 o 
 -10  10   7      174.92      185.32      8.17 o 
  -9  10   7        0.61       -6.45      4.30 o 
  -8  10   7      204.33      220.56     10.07 o 
  -7  10   7      442.55      453.43     14.89 o 
  -6  10   7      270.70      256.39     10.67 o 
  -5  10   7      208.37      197.78      9.36 o 
  -4  10   7       18.12       15.85      3.97 o 
  -3  10   7       93.31       92.29      5.42 o 
  -2  10   7      185.00      160.56      6.56 o 
  -1  10   7      337.01      301.36      9.37 o 
   0  10   7      529.10      500.65     14.90 o 
   1  10   7        3.11       -1.74      2.86 o 
   2  10   7       13.14        8.38      3.69 o 
   3  10   7        0.55       -1.59      3.58 o 
   4  10   7       58.90       45.99      5.60 o 
   5  10   7       73.06       69.49      6.77 o 
 -10  11   7       25.08       19.64      5.07 o 
  -9  11   7       10.93        5.93      5.05 o 
  -8  11   7      214.29      237.31     10.78 o 
  -7  11   7      445.17      448.53     15.12 o 
  -6  11   7      163.71      162.92      8.92 o 
  -5  11   7        0.21        2.46      3.87 o 
  -4  11   7      828.19      803.84     21.45 o 
  -3  11   7       16.04       12.55      3.42 o 
  -2  11   7      570.82      572.52     20.44 o 
  -1  11   7        7.28        7.18      4.07 o 
   0  11   7       18.81       12.35      4.30 o 
   1  11   7      178.53      143.97      7.98 o 
   2  11   7        0.12       -2.75      3.51 o 
   3  11   7        8.97        0.03      3.73 o 
   4  11   7        6.52        7.23      4.47 o 
 -10  12   7       47.12       62.08      6.36 o 
  -9  12   7       16.25       13.56      4.66 o 
  -8  12   7      257.75      266.59     21.43 o 
  -7  12   7      133.29      134.54      9.56 o 
  -6  12   7       20.07       28.93      8.81 o 
  -5  12   7      521.80      502.73     16.19 o 
  -4  12   7       29.62       17.94      5.17 o 
  -3  12   7        1.44       -2.00      3.02 o 
  -2  12   7      629.34      608.09     14.53 o 
  -1  12   7        7.26       12.68      3.80 o 
   0  12   7      103.20       98.05      6.56 o 
   1  12   7      357.21      340.81     18.11 o 
   2  12   7       15.55       13.53      4.27 o 
   3  12   7        9.08       12.61      4.34 o 
   4  12   7       15.53       12.92      5.02 o 
  -9  13   7       62.86       76.58      9.28 o 
  -8  13   7       48.75       65.28      7.74 o 
  -7  13   7       10.66        8.85      5.51 o 
  -6  13   7      753.36      756.94     35.55 o 
  -5  13   7       84.15       87.15      8.18 o 
  -4  13   7        4.00       -2.84      4.30 o 
  -3  13   7        1.72        0.97      3.35 o 
  -2  13   7      882.17      873.88     18.89 o 
  -1  13   7      129.23      132.30      7.33 o 
   0  13   7      633.39      600.17     15.23 o 
   1  13   7        8.16        8.62      5.25 o 
   2  13   7       17.03        6.58      5.25 o 
   3  13   7        6.06        7.21      4.51 o 
  -8  14   7       83.50       90.24      9.62 o 
  -7  14   7      468.38      462.89     16.32 o 
  -6  14   7        0.28       -3.43      5.81 o 
  -5  14   7       15.34       15.83      6.15 o 
  -4  14   7      119.45      142.16     10.20 o 
  -3  14   7      659.74      704.52     20.98 o 
  -2  14   7      188.34      169.91      7.61 o 
  -1  14   7       49.51       58.79      5.84 o 
   0  14   7        1.86       -5.55      3.70 o 
   1  14   7       32.79       26.15      6.29 o 
   2  14   7        6.06        3.39      5.58 o 
  -7  15   7      433.27      497.10     26.58 o 
  -6  15   7       37.90       45.19     11.96 o 
  -5  15   7       64.02       65.26     12.96 o 
  -4  15   7        0.22        0.40      5.25 o 
  -3  15   7        5.21        8.10      5.49 o 
  -2  15   7        4.05        3.03      3.90 o 
  -1  15   7       27.92       34.70      5.26 o 
   0  15   7        7.37       10.08      4.69 o 
   1  15   7       23.87       27.96      6.90 o 
  -5  16   7        4.73        0.66     10.30 o 
  -4  16   7       96.65       92.38     14.29 o 
  -3  16   7        2.47       -2.95      5.39 o 
  -2  16   7        0.69       -3.79      5.75 o 
  -1  16   7       80.16       91.25      8.19 o 
 -13   0   8        4.81       -4.98      7.97 o 
 -12   0   8        0.83        7.31      7.64 o 
 -11   0   8       23.53       13.96      7.31 o 
 -10   0   8      453.16      442.60     21.27 o 
  -9   0   8      348.22      328.30     16.95 o 
  -8   0   8       80.60       68.12      8.64 o 
  -7   0   8      442.32      457.56     18.94 o 
  -6   0   8      218.03      205.74     11.63 o 
  -5   0   8      108.65      100.45      5.39 o 
  -4   0   8      672.13      692.68     27.91 o 
  -3   0   8     1674.75     1907.68     42.86 o 
  -2   0   8        4.42       -0.55      3.82 o 
  -1   0   8        2.24        1.04      2.49 o 
   0   0   8       85.43       81.74      8.31 o 
   1   0   8      199.02      169.13     10.97 o 
   2   0   8        5.94       -2.33      4.32 o 
   3   0   8       83.30       92.04     10.63 o 
   4   0   8        0.08       -4.65      5.32 o 
   5   0   8      187.92      186.08     13.96 o 
   6   0   8        5.69        2.66      7.97 o 
 -13   1   8        5.16       11.59      6.46 o 
 -12   1   8       40.21       36.94      9.47 o 
 -11   1   8        8.32        4.32      4.54 o 
 -10   1   8      179.16      181.65      9.39 o 
  -9   1   8        3.84        3.66      3.87 o 
  -8   1   8      396.71      366.04     12.10 o 
  -7   1   8      160.63      157.62      5.71 o 
  -6   1   8        0.63       -0.43      1.70 o 
  -5   1   8       54.54       67.78      4.17 o 
  -4   1   8       57.24       57.46      6.52 o 
  -3   1   8      122.53      127.18      4.28 o 
  -2   1   8        7.38        7.06      3.19 o 
  -1   1   8       81.60       80.09      3.67 o 
   0   1   8       70.06       71.45      5.40 o 
   1   1   8      387.45      350.31     11.28 o 
   2   1   8      689.86      640.38     17.39 o 
   3   1   8      133.29      121.26      7.40 o 
   4   1   8      361.03      337.78     12.80 o 
   5   1   8        0.17       -1.96      4.45 o 
   6   1   8        6.59        9.33      5.52 o 
 -13   2   8       30.76       33.37      7.04 o 
 -12   2   8       41.43       38.39      7.16 o 
 -11   2   8      125.44      151.68     10.44 o 
 -10   2   8      395.61      348.71     13.04 o 
  -9   2   8      851.23      805.71     20.79 o 
  -8   2   8      457.81      437.93     10.64 o 
  -7   2   8      410.33      410.67      9.96 o 
  -6   2   8      744.06      744.71     27.58 o 
  -5   2   8      999.64     1042.40     15.79 o 
  -4   2   8      467.44      455.99     14.87 o 
  -3   2   8       26.81       32.24      3.69 o 
  -2   2   8      789.00      742.52     12.28 o 
  -1   2   8       12.94       19.29      2.33 o 
   0   2   8        0.90        3.74      2.69 o 
   1   2   8        3.18        1.30      2.69 o 
   2   2   8      178.08      158.14      7.87 o 
   3   2   8      180.39      178.31      8.68 o 
   4   2   8       19.31       11.63      4.46 o 
   5   2   8       11.34        8.35      4.78 o 
   6   2   8        0.15       -3.44      8.47 o 
 -13   3   8       62.48       57.38      7.71 o 
 -12   3   8        7.57        1.83      5.40 o 
 -11   3   8       92.06       89.26      8.18 o 
 -10   3   8       36.53       34.50      5.62 o 
  -9   3   8       79.33       76.50      7.30 o 
  -8   3   8        1.04       -1.27      2.55 o 
  -7   3   8       97.72       81.75      4.79 o 
  -6   3   8       17.90       11.41      2.67 o 
  -5   3   8       19.62       11.73      2.63 o 
  -4   3   8     2172.52     2323.43     30.96 o 
  -3   3   8      533.24      537.89     13.76 o 
  -2   3   8      503.64      485.54      9.10 o 
  -1   3   8       16.92       14.44      2.23 o 
   0   3   8      376.93      336.14      8.48 o 
   1   3   8       26.92       17.50      4.65 o 
   2   3   8       85.20       90.07      6.93 o 
   3   3   8       14.26       22.40      4.68 o 
   4   3   8       14.41       11.05      4.58 o 
   5   3   8        9.51        7.98      5.05 o 
   6   3   8      145.77      157.09     10.10 o 
 -13   4   8       34.50       34.24      7.97 o 
 -12   4   8        4.11        4.62      5.28 o 
 -11   4   8      282.21      251.36     11.63 o 
 -10   4   8      221.40      199.90     10.13 o 
  -9   4   8       52.23       45.30      4.46 o 
  -8   4   8      234.84      227.75      7.54 o 
  -7   4   8      118.46      126.16      7.57 o 
  -6   4   8      147.30      150.92      5.69 o 
  -5   4   8      437.79      452.03     10.39 o 
  -4   4   8      119.35      135.68      5.08 o 
  -3   4   8     1218.85     1226.78     30.94 o 
  -2   4   8      316.48      312.79      8.92 o 
  -1   4   8      179.38      179.94      5.10 o 
   0   4   8        0.12       -2.40      2.02 o 
   1   4   8      384.99      339.83     11.38 o 
   2   4   8       13.13       14.10      3.87 o 
   3   4   8        8.16        8.71      4.11 o 
   4   4   8      148.94      156.41      8.92 o 
   5   4   8       43.00       44.32      6.81 o 
   6   4   8        0.22       -0.80      5.72 o 
 -12   5   8       21.51       22.79      6.33 o 
 -11   5   8      251.98      239.94     11.28 o 
 -10   5   8        0.00       -4.31      3.13 o 
  -9   5   8      488.09      439.19     11.38 o 
  -8   5   8       24.72       19.41      3.44 o 
  -7   5   8      355.37      370.32      9.78 o 
  -6   5   8       63.79       62.57      4.91 o 
  -5   5   8        0.83        0.33      2.34 o 
  -4   5   8       46.15       33.84      5.18 o 
  -3   5   8      497.51      475.08      8.89 o 
  -2   5   8        0.12       -1.64      2.66 o 
  -1   5   8       85.35       68.96      4.58 o 
   0   5   8      628.09      598.50     16.03 o 
   1   5   8       15.43       13.13      3.76 o 
   2   5   8        1.28       -1.26      3.26 o 
   3   5   8        9.11        9.30      3.99 o 
   4   5   8      210.11      211.78     10.22 o 
   5   5   8        3.75        4.04      5.05 o 
   6   5   8       20.40       14.12      6.11 o 
 -12   6   8      331.86      374.32     26.08 o 
 -11   6   8       63.57       49.18     13.29 o 
 -10   6   8       28.11       20.87      4.02 o 
  -9   6   8      326.45      315.47      9.82 o 
  -8   6   8      109.54      114.97      5.68 o 
  -7   6   8      392.97      368.25      9.83 o 
  -6   6   8      252.38      252.54      7.72 o 
  -5   6   8     1730.39     1719.57     28.40 o 
  -4   6   8      340.80      316.18     11.04 o 
  -3   6   8      534.18      549.24     15.62 o 
  -2   6   8        1.42        0.25      2.34 o 
  -1   6   8        5.41        4.97      2.41 o 
   0   6   8      348.06      298.81     10.50 o 
   1   6   8      213.65      192.59      9.64 o 
   2   6   8       15.59       13.96      4.23 o 
   3   6   8       53.99       38.70      5.75 o 
   4   6   8        3.26       -0.66      4.70 o 
   5   6   8       34.01       34.23      6.57 o 
 -12   7   8        0.25       -6.68      5.28 o 
 -11   7   8       69.77       64.36      9.19 o 
 -10   7   8       37.61       30.83      4.58 o 
  -9   7   8      320.32      325.40      9.97 o 
  -8   7   8       66.71       60.43      7.82 o 
  -7   7   8        3.31       -2.23      2.78 o 
  -6   7   8       19.80       14.29      5.48 o 
  -5   7   8       27.93       32.65      4.81 o 
  -4   7   8      758.12      695.13     18.56 o 
  -3   7   8      168.06      161.31      7.87 o 
  -2   7   8       92.79       90.96      6.93 o 
  -1   7   8       23.43       27.00      3.47 o 
   0   7   8       21.94       15.14      5.32 o 
   1   7   8       17.17       12.96      4.21 o 
   2   7   8       37.77       30.57      6.98 o 
   3   7   8       28.34       34.47      5.99 o 
   4   7   8       16.75       12.72      5.28 o 
   5   7   8        8.53       14.54      6.10 o 
 -12   8   8        6.66        7.92      5.86 o 
 -11   8   8      187.97      187.02      8.24 o 
 -10   8   8       12.85        2.46      3.69 o 
  -9   8   8        4.29        2.94      3.39 o 
  -8   8   8     1073.93     1067.94     25.96 o 
  -7   8   8        0.03       -1.74      3.99 o 
  -6   8   8      323.57      310.04     11.86 o 
  -5   8   8       62.35       68.94      6.46 o 
  -4   8   8      578.72      595.45     17.15 o 
  -3   8   8        0.10       -1.33      3.29 o 
  -2   8   8       53.03       54.12      5.99 o 
  -1   8   8        5.69        6.04      2.96 o 
   0   8   8       91.85       89.25      6.94 o 
   1   8   8       95.74       89.74     13.96 o 
   2   8   8      101.42      101.92      8.64 o 
   3   8   8       61.11       58.06      6.93 o 
   4   8   8        7.73       13.10      5.34 o 
   5   8   8       45.08       53.56      8.08 o 
 -11   9   8        0.04       -0.46      4.36 o 
 -10   9   8      108.56      126.94      9.50 o 
  -9   9   8      111.31      126.49      9.14 o 
  -8   9   8       20.16       17.40      4.54 o 
  -7   9   8     1180.77     1189.40     28.31 o 
  -6   9   8       99.62      111.95      8.32 o 
  -5   9   8       55.70       68.96      6.57 o 
  -4   9   8       10.57       10.07      4.21 o 
  -3   9   8      105.75      109.43      7.42 o 
  -2   9   8       62.64       74.98      6.90 o 
  -1   9   8     1224.56     1146.27     27.84 o 
   0   9   8      241.61      251.26     10.12 o 
   1   9   8        1.94        5.49      4.07 o 
   2   9   8       55.13       47.18      6.33 o 
   3   9   8       84.11       84.75      8.08 o 
   4   9   8       45.35       39.48      6.69 o 
 -11  10   8      307.89      292.31     12.12 o 
 -10  10   8        1.80        0.24      4.81 o 
  -9  10   8       99.27      139.24      9.83 o 
  -8  10   8       17.01       24.46      9.64 o 
  -7  10   8      216.75      207.00     10.10 o 
  -6  10   8      133.94      129.13     14.95 o 
  -5  10   8      919.75      924.75     34.56 o 
  -4  10   8       88.31       96.97      7.98 o 
  -3  10   8       16.26       17.66      4.92 o 
  -2  10   8      105.67      116.13      7.98 o 
  -1  10   8        0.27       -3.16      4.11 o 
   0  10   8      201.91      170.79     12.29 o 
   1  10   8       68.60       62.73      6.72 o 
   2  10   8      282.00      277.22      9.70 o 
   3  10   8       27.10       18.77      4.66 o 
   4  10   8        7.43       12.06      6.05 o 
 -10  11   8        0.20       -4.49      5.41 o 
  -9  11   8       71.08       71.75      8.31 o 
  -8  11   8        1.97        1.55      4.95 o 
  -7  11   8      445.76      437.20     15.38 o 
  -6  11   8        4.00        5.38      4.39 o 
  -5  11   8      166.15      143.67      8.66 o 
  -4  11   8       10.22       13.15      4.68 o 
  -3  11   8      136.98      138.32      8.34 o 
  -2  11   8      324.76      290.58      9.61 o 
  -1  11   8      116.91      112.29      7.51 o 
   0  11   8       16.39       18.39      4.00 o 
   1  11   8       75.92       87.95      8.57 o 
   2  11   8       19.90       11.36      4.21 o 
   3  11   8       46.15       76.47      8.53 o 
  -9  12   8      395.52      388.58     15.02 o 
  -8  12   8      184.79      179.98     10.13 o 
  -7  12   8       32.33       35.14      6.62 o 
  -6  12   8     1154.75     1219.91     29.90 o 
  -5  12   8       19.89       32.08      5.98 o 
  -4  12   8      211.02      205.73     10.44 o 
  -3  12   8      344.41      332.80     13.37 o 
  -2  12   8       39.66       24.16      4.31 o 
  -1  12   8      178.74      160.39      7.58 o 
   0  12   8      114.94      111.98      8.14 o 
   1  12   8        7.33       -2.49      4.98 o 
   2  12   8       37.64       36.72      8.03 o 
   3  12   8       54.99       44.67      6.04 o 
  -9  13   8      253.37      282.93     13.13 o 
  -8  13   8       35.40       36.09      6.71 o 
  -7  13   8        0.41       -3.10      5.25 o 
  -6  13   8       79.43       86.40      8.57 o 
  -5  13   8       66.99       79.17     11.13 o 
  -4  13   8       69.62       69.25      7.90 o 
  -3  13   8       78.53       96.04      7.44 o 
  -2  13   8        2.95       -3.69      3.80 o 
  -1  13   8       22.91       19.66      4.63 o 
   0  13   8        0.22        2.84      4.11 o 
   1  13   8        5.99        1.95      5.25 o 
   2  13   8        7.54        5.00      7.14 o 
  -8  14   8       22.92       19.26      6.31 o 
  -7  14   8      144.41      174.00     11.26 o 
  -6  14   8      801.02      917.60     33.06 o 
  -5  14   8      296.30      317.56     13.73 o 
  -4  14   8       57.96       72.17      8.32 o 
  -3  14   8       16.70       14.77      8.97 o 
  -2  14   8      115.23      124.65      7.61 o 
  -1  14   8       57.17       65.62      8.73 o 
   0  14   8       54.99       68.43      6.86 o 
   1  14   8      187.83      229.81     12.42 o 
  -6  15   8       12.66        9.46      6.47 o 
  -5  15   8      494.75      517.89     18.29 o 
  -4  15   8      475.79      480.70     17.58 o 
  -3  15   8        0.80        0.82      5.62 o 
  -2  15   8       48.60       48.19      6.05 o 
  -1  15   8       12.86        6.44      4.84 o 
 -13   1   9      161.33      199.24     11.75 o 
 -12   1   9       46.93       52.68      7.85 o 
 -11   1   9       26.86       33.11      5.99 o 
 -10   1   9     1058.84      975.62     24.79 o 
  -9   1   9      467.39      460.86     14.68 o 
  -8   1   9      190.73      195.85      8.81 o 
  -7   1   9        7.35        7.94      2.81 o 
  -6   1   9       11.17        7.33      2.54 o 
  -5   1   9      131.20      132.76      4.60 o 
  -4   1   9      789.96      817.23     14.62 o 
  -3   1   9      234.31      238.11      6.23 o 
  -2   1   9      644.32      634.81     11.41 o 
  -1   1   9      210.97      196.59      5.72 o 
   0   1   9      198.45      182.92      6.52 o 
   1   1   9       12.45       12.22      4.15 o 
   2   1   9      783.35      688.35     18.91 o 
   3   1   9       20.75       21.42      5.17 o 
   4   1   9      101.73      126.78     10.47 o 
   5   1   9        5.08        3.27     10.13 o 
 -13   2   9       90.27      119.61     10.69 o 
 -12   2   9      108.96      114.33      9.98 o 
 -11   2   9        3.65        1.47      4.45 o 
 -10   2   9        5.06        1.83      4.46 o 
  -9   2   9      484.62      412.19     13.86 o 
  -8   2   9      426.30      372.72     12.45 o 
  -7   2   9      316.20      320.58     10.01 o 
  -6   2   9      233.34      240.20      7.92 o 
  -5   2   9        0.00       -3.43      2.29 o 
  -4   2   9      140.27      129.35      4.58 o 
  -3   2   9       81.90       87.65      4.06 o 
  -2   2   9     1721.82     1661.43     32.04 o 
  -1   2   9        0.82        0.73      1.93 o 
   0   2   9       61.62       60.14      6.03 o 
   1   2   9       59.44       69.40      6.34 o 
   2   2   9      394.83      380.21     13.15 o 
   3   2   9      384.57      351.32     13.15 o 
   4   2   9      113.66      122.86      9.40 o 
   5   2   9       53.96       71.45      8.21 o 
 -13   3   9        5.52        6.80      5.96 o 
 -12   3   9       28.85       20.48      6.20 o 
 -11   3   9       36.74       30.48      6.34 o 
 -10   3   9      115.04      111.48     20.10 o 
  -9   3   9       14.68       11.63      4.46 o 
  -8   3   9      610.54      572.77     13.03 o 
  -7   3   9       37.72       28.14      4.65 o 
  -6   3   9      699.44      700.20     14.51 o 
  -5   3   9      580.04      617.71     13.22 o 
  -4   3   9       94.31       90.31      4.17 o 
  -3   3   9      251.84      249.46      6.29 o 
  -2   3   9        0.18        0.49      2.00 o 
  -1   3   9      122.43      112.09      4.46 o 
   0   3   9       84.18       97.41      6.83 o 
   1   3   9      348.11      310.82     11.38 o 
   2   3   9      192.94      142.76      7.95 o 
   3   3   9      207.45      190.37      9.63 o 
   4   3   9        2.15       -0.20      4.58 o 
   5   3   9       74.98       84.78      9.04 o 
 -12   4   9      220.52      228.39     11.74 o 
 -11   4   9       46.89       37.13      6.46 o 
 -10   4   9       35.52       24.05      5.40 o 
  -9   4   9      333.43      295.46      9.25 o 
  -8   4   9      978.96      958.86     28.72 o 
  -7   4   9       50.36       51.97      4.66 o 
  -6   4   9      410.04      410.69     10.31 o 
  -5   4   9       28.77       22.60      3.45 o 
  -4   4   9     1642.38     1674.32     40.37 o 
  -3   4   9     2085.70     1993.66     51.17 o 
  -2   4   9       13.99       11.25      2.28 o 
  -1   4   9        9.42        6.10      2.91 o 
   0   4   9       90.11       97.56      6.90 o 
   1   4   9      623.73      550.30     16.19 o 
   2   4   9       66.35       58.75      6.33 o 
   3   4   9       43.04       44.91      6.57 o 
   4   4   9        0.63       -3.89      5.48 o 
   5   4   9       34.35       35.10      7.27 o 
 -12   5   9        5.22        8.30      5.75 o 
 -11   5   9        0.06       -3.52      4.39 o 
 -10   5   9      115.13      106.34      8.57 o 
  -9   5   9      121.99      103.33     10.03 o 
  -8   5   9       10.98        7.29      3.25 o 
  -7   5   9        0.34        0.39      2.86 o 
  -6   5   9      114.90      104.80      5.42 o 
  -5   5   9      168.74      159.20      6.33 o 
  -4   5   9      166.98      176.03      8.34 o 
  -3   5   9       47.00       43.74      5.05 o 
  -2   5   9      255.64      232.74      7.79 o 
  -1   5   9      252.05      250.39      8.00 o 
   0   5   9      293.75      287.02     10.74 o 
   1   5   9      266.03      270.54     13.46 o 
   2   5   9       25.54       12.63      4.70 o 
   3   5   9      321.85      329.32     13.00 o 
   4   5   9        0.56        0.57      4.92 o 
 -12   6   9       52.06       39.62     13.62 o 
 -11   6   9       47.16       42.01      6.80 o 
 -10   6   9        0.53       -4.70      3.27 o 
  -9   6   9      318.47      300.47     11.92 o 
  -8   6   9       11.13        9.69      3.39 o 
  -7   6   9     1068.82     1070.64     20.61 o 
  -6   6   9     1416.85     1341.25     30.19 o 
  -5   6   9      461.49      427.97     13.98 o 
  -4   6   9       35.96       37.14      5.52 o 
  -3   6   9      779.68      723.89     19.38 o 
  -2   6   9       61.69       44.47      5.86 o 
  -1   6   9       75.34       80.52      5.42 o 
   0   6   9      615.27      513.09     15.32 o 
   1   6   9       80.68       98.12      7.09 o 
   2   6   9       32.60       39.86      5.82 o 
   3   6   9       63.62       91.77      8.28 o 
   4   6   9       95.88      123.26     17.28 o 
 -12   7   9       39.91       51.34      7.81 o 
 -11   7   9       28.55       26.00      5.86 o 
 -10   7   9      395.32      348.49     10.80 o 
  -9   7   9        4.04        2.68      3.63 o 
  -8   7   9        1.12        0.92      3.74 o 
  -7   7   9     1509.18     1471.51     32.89 o 
  -6   7   9     1078.60     1097.99     26.43 o 
  -5   7   9      255.83      223.13     10.10 o 
  -4   7   9      559.45      513.07     15.74 o 
  -3   7   9       12.61        8.18      4.11 o 
  -2   7   9       70.51       67.45      7.64 o 
  -1   7   9     1523.31     1410.01     26.19 o 
   0   7   9      262.23      202.22      9.23 o 
   1   7   9        0.37       -2.41      3.74 o 
   2   7   9       99.99      141.60      9.97 o 
   3   7   9       85.68       90.05      8.68 o 
   4   7   9       49.42       62.50      9.14 o 
 -11   8   9      112.64      124.08      9.13 o 
 -10   8   9        0.31        1.60      4.71 o 
  -9   8   9        2.07        0.02      4.82 o 
  -8   8   9        7.38        6.70      4.78 o 
  -7   8   9        1.99       -3.00      3.74 o 
  -6   8   9       20.81       19.11      4.70 o 
  -5   8   9       64.70       69.96      7.04 o 
  -4   8   9      144.54      145.49      8.21 o 
  -3   8   9       76.72       82.25      7.27 o 
  -2   8   9       48.80       47.74      6.81 o 
  -1   8   9       23.63       20.06      5.98 o 
   0   8   9        2.51        3.34      3.97 o 
   1   8   9      136.97      128.47      7.98 o 
   2   8   9       99.30      113.42      9.03 o 
   3   8   9        0.35       -1.38      5.01 o 
 -11   9   9      251.07      273.88     14.79 o 
 -10   9   9        4.25        7.30      5.03 o 
  -9   9   9       45.90       46.73      6.53 o 
  -8   9   9      577.37      547.12     17.26 o 
  -7   9   9      185.77      204.67     10.22 o 
  -6   9   9        2.57       -1.41      4.21 o 
  -5   9   9        0.21        1.42      4.07 o 
  -4   9   9      134.92      131.74      8.08 o 
  -3   9   9       35.93       43.91      6.10 o 
  -2   9   9      531.83      475.56     17.61 o 
  -1   9   9        0.61       -5.43      7.64 o 
   0   9   9       15.33        6.98      6.98 o 
   1   9   9        0.09       -3.85      4.42 o 
   2   9   9       22.75       40.33      6.53 o 
   3   9   9      109.82      146.43     10.50 o 
 -10  10   9        5.94        8.49      5.62 o 
  -9  10   9      306.84      320.24     16.78 o 
  -8  10   9      299.16      280.43     12.29 o 
  -7  10   9      346.50      355.55     13.62 o 
  -6  10   9       13.07       11.09      5.15 o 
  -5  10   9        4.83       -0.02      4.45 o 
  -4  10   9        9.15        5.86      4.30 o 
  -3  10   9      105.94       99.64     17.78 o 
  -2  10   9      513.95      475.25     16.44 o 
  -1  10   9       16.88       10.80      5.17 o 
   0  10   9      100.20      131.12      9.98 o 
   1  10   9      187.22      201.89     10.36 o 
   2  10   9       87.27      108.30      9.26 o 
 -10  11   9      123.70      179.82     11.85 o 
  -9  11   9       91.59      101.84      9.13 o 
  -8  11   9        0.17        2.66      4.93 o 
  -7  11   9        0.39       -7.48      6.48 o 
  -6  11   9       16.47       21.43      6.98 o 
  -5  11   9       12.95       15.78      5.15 o 
  -4  11   9        0.02        2.24      4.78 o 
  -3  11   9        0.00       -3.36      5.65 o 
  -2  11   9        7.74        7.36      4.68 o 
  -1  11   9       18.15       17.83      5.75 o 
   0  11   9       42.32       34.05      6.80 o 
   1  11   9       26.29       23.59      9.30 o 
   2  11   9      122.13      157.99     14.62 o 
  -9  12   9       26.99       30.90      6.79 o 
  -8  12   9      124.19      152.92     11.07 o 
  -7  12   9        8.28        9.64      5.67 o 
  -6  12   9       45.82       50.79      7.24 o 
  -5  12   9       14.80       16.68      5.86 o 
  -4  12   9       51.95       54.32      7.28 o 
  -3  12   9        0.12        1.51      5.05 o 
  -2  12   9        5.34        6.07      5.11 o 
  -1  12   9        0.01        2.30      5.28 o 
   0  12   9       57.65       64.34      7.87 o 
   1  12   9       56.87       53.50     11.63 o 
  -8  13   9        8.26       11.91      6.53 o 
  -7  13   9       12.90       11.16      6.33 o 
  -6  13   9       15.14       16.00      6.10 o 
  -5  13   9      108.24      126.49     10.41 o 
  -4  13   9        0.00       -3.03      8.81 o 
  -3  13   9      147.92      159.10     10.77 o 
  -2  13   9      102.06      127.53     10.30 o 
  -1  13   9       57.93       65.53      8.45 o 
   0  13   9        6.98        7.56      5.86 o 
  -6  14   9        0.84       -5.17      7.31 o 
  -5  14   9      327.86      373.15     19.11 o 
  -4  14   9        0.30        0.60      5.82 o 
  -3  14   9       48.04       51.87      8.52 o 
  -2  14   9       18.41       16.82      6.80 o 
  -1  14   9       49.83       70.49      7.08 o 
 -13   0  10       42.83       48.85     11.96 o 
 -12   0  10        0.08       11.30      8.97 o 
 -11   0  10       25.28       19.94      8.64 o 
 -10   0  10      123.84      132.91     12.96 o 
  -9   0  10        6.89        0.66      5.98 o 
  -8   0  10      787.88      634.67     24.92 o 
  -7   0  10       15.43       18.28      5.98 o 
  -6   0  10       51.04       47.85      7.64 o 
  -5   0  10      165.76      190.28      8.22 o 
  -4   0  10       16.80       16.61      4.11 o 
  -3   0  10     1810.11     1803.39     36.65 o 
  -2   0  10       81.06       78.61      6.22 o 
  -1   0  10       56.41       55.36      8.81 o 
   0   0  10      203.98      207.30      9.64 o 
   1   0  10      418.33      393.76     18.94 o 
   2   0  10       19.22       17.94      7.31 o 
   3   0  10      280.60      258.52     16.61 o 
   4   0  10      100.06       99.35     12.63 o 
 -12   1  10        0.79       -6.25      5.28 o 
 -11   1  10       91.69       82.91      8.57 o 
 -10   1  10       76.32       65.73      7.81 o 
  -9   1  10       34.98       14.35      5.32 o 
  -8   1  10        1.78        1.02      3.64 o 
  -7   1  10      980.12      973.21     23.38 o 
  -6   1  10        4.98       -1.06      2.88 o 
  -5   1  10      178.09      183.42      9.35 o 
  -4   1  10     1927.51     1963.24     27.70 o 
  -3   1  10     1066.70     1116.37     17.77 o 
  -2   1  10      738.95      695.60     12.66 o 
  -1   1  10      110.59      103.46      4.62 o 
   0   1  10      115.87      100.08      7.53 o 
   1   1  10        0.29       -3.72      3.64 o 
   2   1  10      834.06      808.99     25.59 o 
   3   1  10      268.19      245.95     11.39 o 
   4   1  10       18.61       19.27      6.11 o 
 -12   2  10       19.31       12.61      6.20 o 
 -11   2  10        9.51       13.08      8.47 o 
 -10   2  10        0.89        4.58      4.58 o 
  -9   2  10      349.82      301.70     11.74 o 
  -8   2  10      397.55      406.25     13.39 o 
  -7   2  10       71.77       65.76      8.14 o 
  -6   2  10      362.70      351.80      9.58 o 
  -5   2  10      822.99      787.94     16.04 o 
  -4   2  10       27.73       26.47      3.18 o 
  -3   2  10      605.59      601.00     11.37 o 
  -2   2  10      103.55      101.70      8.11 o 
  -1   2  10       10.83       10.44      2.70 o 
   0   2  10       14.03        5.34      2.65 o 
   1   2  10      275.71      241.94     10.45 o 
   2   2  10       50.20       44.99      6.33 o 
   3   2  10       53.72       70.54      7.71 o 
   4   2  10        5.45        6.71      5.75 o 
 -12   3  10       71.89       69.01      8.18 o 
 -11   3  10       31.96       13.62      5.64 o 
 -10   3  10       39.05       22.00     12.63 o 
  -9   3  10      212.82      191.21      9.51 o 
  -8   3  10        0.70       -3.07      3.06 o 
  -7   3  10       99.87       85.89      5.69 o 
  -6   3  10       91.69       86.71      5.60 o 
  -5   3  10       61.88       62.23      7.42 o 
  -4   3  10      678.51      658.01     14.18 o 
  -3   3  10      176.05      174.51      5.65 o 
  -2   3  10      240.29      232.12      6.61 o 
  -1   3  10      116.23      119.63      5.85 o 
   0   3  10      101.49      105.79      7.74 o 
   1   3  10        1.47       -1.27      3.87 o 
   2   3  10      295.14      273.61     15.12 o 
   3   3  10      118.93      137.07      9.50 o 
   4   3  10      212.89      256.56     12.45 o 
 -12   4  10       29.40       35.56      7.28 o 
 -11   4  10        6.37       -0.85      5.11 o 
 -10   4  10       34.76       51.68      6.93 o 
  -9   4  10      177.74      169.94      9.28 o 
  -8   4  10      239.88      191.28      7.35 o 
  -7   4  10       42.15       38.33      4.27 o 
  -6   4  10     1054.63     1000.50     19.40 o 
  -5   4  10      789.83      792.72     16.32 o 
  -4   4  10       14.75        6.70      3.62 o 
  -3   4  10       15.13       10.16      3.17 o 
  -2   4  10        0.93       -0.37      2.98 o 
  -1   4  10      326.60      284.24     13.66 o 
   0   4  10     1345.88     1232.84     34.56 o 
   1   4  10       27.20       17.47      7.31 o 
   2   4  10       14.00       13.80      5.05 o 
   3   4  10       14.02        9.88      5.28 o 
 -12   5  10        0.48       -3.99      5.75 o 
 -11   5  10        5.57        2.61      5.28 o 
 -10   5  10       16.06       11.03      5.05 o 
  -9   5  10      273.15      270.24      9.20 o 
  -8   5  10       89.10       75.00      5.85 o 
  -7   5  10       68.13       63.91      8.12 o 
  -6   5  10     1170.18     1199.03     28.08 o 
  -5   5  10        4.89        2.21      3.97 o 
  -4   5  10       10.01       14.47      4.54 o 
  -3   5  10      191.68      187.89      9.04 o 
  -2   5  10      602.51      576.24     13.56 o 
  -1   5  10      157.12      173.09      7.08 o 
   0   5  10       74.88       67.91      6.90 o 
   1   5  10       40.06       29.34      5.62 o 
   2   5  10       68.63       79.11      8.08 o 
   3   5  10       31.88       48.91      7.40 o 
 -12   6  10      158.07      152.27     14.12 o 
 -11   6  10       55.58       63.26      9.30 o 
 -10   6  10        4.86       -2.59      5.81 o 
  -9   6  10       70.60       64.12      5.66 o 
  -8   6  10       98.07      104.82      9.47 o 
  -7   6  10       71.68       85.26      7.16 o 
  -6   6  10       97.54      123.21      8.69 o 
  -5   6  10      141.75      138.70      8.10 o 
  -4   6  10      381.84      376.98     13.39 o 
  -3   6  10      285.10      263.36     14.62 o 
  -2   6  10       58.32       50.78      6.33 o 
  -1   6  10      106.88      110.84      6.33 o 
   0   6  10        1.68       -5.74      3.87 o 
   1   6  10      336.85      354.07     13.37 o 
   2   6  10        8.63       -0.76      4.98 o 
   3   6  10       55.38       80.89      8.32 o 
 -11   7  10       26.68       47.85     10.30 o 
 -10   7  10      112.75      125.45      9.75 o 
  -9   7  10        1.71       -1.96      4.36 o 
  -8   7  10        0.84       -2.58      4.54 o 
  -7   7  10        8.14        7.14      4.68 o 
  -6   7  10       56.64       61.17      6.93 o 
  -5   7  10        4.00        2.97      4.54 o 
  -4   7  10       25.01       31.60      5.49 o 
  -3   7  10      331.92      322.63     15.12 o 
  -2   7  10        9.92        1.30      5.15 o 
  -1   7  10      207.21      172.80      9.63 o 
   0   7  10       77.64      112.91      7.04 o 
   1   7  10      384.94      415.40     14.62 o 
   2   7  10       48.36       45.20      7.81 o 
   3   7  10       23.77       34.34      7.05 o 
 -11   8  10       17.46       20.73      6.05 o 
 -10   8  10       18.23       19.43      5.91 o 
  -9   8  10       16.06        7.66      5.39 o 
  -8   8  10      212.18      218.92     10.92 o 
  -7   8  10        7.62        7.51      4.71 o 
  -6   8  10      446.81      440.18     15.50 o 
  -5   8  10      149.22      133.92      8.46 o 
  -4   8  10       50.87       63.95      7.05 o 
  -3   8  10        0.47        3.02      4.07 o 
  -2   8  10       91.65      127.40      9.08 o 
  -1   8  10      350.01      308.82     14.95 o 
   0   8  10      411.74      391.57     11.66 o 
   1   8  10       62.79       78.39      7.74 o 
   2   8  10       55.40       73.58      8.04 o 
 -10   9  10       48.73       74.28      8.61 o 
  -9   9  10      110.15      125.45      9.86 o 
  -8   9  10      200.22      190.90     24.42 o 
  -7   9  10      234.35      235.66     11.51 o 
  -6   9  10       18.43       15.53     14.29 o 
  -5   9  10      731.91      755.86     21.61 o 
  -4   9  10      113.57      126.13      9.36 o 
  -3   9  10       58.60       57.55      7.28 o 
  -2   9  10        0.83       -0.36      4.81 o 
  -1   9  10       77.87       90.01      8.81 o 
   0   9  10        0.01       -1.26      5.05 o 
   1   9  10        2.46        4.64      5.81 o 
   2   9  10      135.85      163.36     16.61 o 
 -10  10  10      138.97      168.71     12.96 o 
  -9  10  10        2.38        2.86      5.72 o 
  -8  10  10       12.56       17.11      5.75 o 
  -7  10  10        7.80        7.88      5.52 o 
  -6  10  10      561.06      585.96     19.03 o 
  -5  10  10      128.86      161.63     10.91 o 
  -4  10  10      299.35      305.32     13.15 o 
  -3  10  10       62.52       85.47      8.34 o 
  -2  10  10       65.45       64.23      8.81 o 
  -1  10  10        5.03        6.49      7.31 o 
   0  10  10       17.43        9.28      5.52 o 
   1  10  10       88.11      101.35     14.29 o 
  -9  11  10       51.50       66.20      8.32 o 
  -8  11  10       59.81       71.03     17.44 o 
  -7  11  10       22.29       25.41      6.67 o 
  -6  11  10        4.52        6.57      5.67 o 
  -5  11  10        0.82        1.50      7.48 o 
  -4  11  10      191.33      209.77     11.27 o 
  -3  11  10       35.12       57.29     11.46 o 
  -2  11  10       47.80       44.21      7.40 o 
  -1  11  10        9.97       10.86      6.20 o 
   0  11  10       13.85       21.02      6.67 o 
  -8  12  10       37.81       39.90      7.18 o 
  -7  12  10      192.07      203.78     11.51 o 
  -6  12  10       68.69       68.51      8.68 o 
  -5  12  10       43.96       41.34      7.09 o 
  -4  12  10       62.58       74.45      8.21 o 
  -3  12  10       76.24      104.08      9.62 o 
  -2  12  10      113.73      150.79     11.35 o 
  -1  12  10       51.04       56.49     11.63 o 
  -6  13  10      168.03      200.94     12.53 o 
  -5  13  10       21.56       33.19     12.29 o 
  -4  13  10        0.74        0.25      5.86 o 
  -3  13  10        0.71       -7.05      5.99 o 
  -2  13  10        0.95        3.42      5.86 o 
 -12   1  11       96.38       90.17      9.28 o 
 -11   1  11       34.17       30.83      5.99 o 
 -10   1  11       65.84       49.45      6.57 o 
  -9   1  11       52.47       71.11      9.64 o 
  -8   1  11      165.98      185.92      9.16 o 
  -7   1  11      245.44      208.43      9.40 o 
  -6   1  11        0.86       -1.22      2.92 o 
  -5   1  11       29.64       30.28      8.55 o 
  -4   1  11      237.17      251.34      7.34 o 
  -3   1  11     1138.04     1137.96     18.56 o 
  -2   1  11       64.21       61.64      9.26 o 
  -1   1  11      106.83      100.20      5.45 o 
   0   1  11        0.37       -0.81      2.98 o 
   1   1  11       30.99       29.54      5.99 o 
   2   1  11      463.78      452.60     15.98 o 
 -12   2  11      116.47      154.75     11.63 o 
 -11   2  11       16.71        7.64      7.97 o 
 -10   2  11       30.00       18.11      5.40 o 
  -9   2  11       24.13       12.83      4.81 o 
  -8   2  11        5.13       -2.28      3.87 o 
  -7   2  11       25.23       11.94      4.21 o 
  -6   2  11        0.79       -3.18      3.03 o 
  -5   2  11      353.01      351.03      9.95 o 
  -4   2  11       27.58       29.56      3.60 o 
  -3   2  11      403.79      396.06     10.07 o 
  -2   2  11       34.41       38.24      6.61 o 
  -1   2  11        5.55        3.02      3.39 o 
   0   2  11        4.89       -3.78      3.41 o 
   1   2  11      140.55      140.07      9.13 o 
   2   2  11        0.14       -0.40      4.81 o 
 -12   3  11       29.29       10.26      6.46 o 
 -11   3  11        1.53       -1.47      6.31 o 
 -10   3  11       33.24       30.81      6.22 o 
  -9   3  11        0.93       -5.34      4.11 o 
  -8   3  11       67.96       49.97      6.05 o 
  -7   3  11       37.20       55.01      9.28 o 
  -6   3  11        3.89       -3.84      3.02 o 
  -5   3  11       51.51       56.24      6.28 o 
  -4   3  11       22.17       19.80      3.80 o 
  -3   3  11      365.20      355.71     10.20 o 
  -2   3  11      339.25      350.27     10.25 o 
  -1   3  11      109.45      114.69      7.90 o 
   0   3  11        0.16        1.14      3.38 o 
   1   3  11        0.82       -2.48      4.54 o 
   2   3  11        0.64       -4.25      4.81 o 
 -12   4  11      142.69      164.61     11.40 o 
 -11   4  11       53.74       43.38      6.93 o 
 -10   4  11      112.30      142.04     18.11 o 
  -9   4  11      174.58      144.47      8.68 o 
  -8   4  11      101.90      103.10     10.52 o 
  -7   4  11        3.29        0.42      3.58 o 
  -6   4  11       70.75       88.10      7.75 o 
  -5   4  11      340.40      343.45     12.80 o 
  -4   4  11        3.39       -0.88      3.97 o 
  -3   4  11      986.02      985.92     33.39 o 
  -2   4  11      983.46     1025.01     20.55 o 
  -1   4  11       39.79       45.21      5.10 o 
   0   4  11       13.06       12.09      4.40 o 
   1   4  11      257.06      275.93     16.45 o 
   2   4  11        2.47       -7.31      5.17 o 
 -11   5  11        6.83        1.55      5.01 o 
 -10   5  11        4.71       -0.32      5.05 o 
  -9   5  11       27.45       30.69      5.96 o 
  -8   5  11      130.29      143.12      9.50 o 
  -7   5  11       30.50       35.91      9.47 o 
  -6   5  11       72.48       74.76     10.30 o 
  -5   5  11       11.00        8.37      4.30 o 
  -4   5  11      185.90      163.98      9.28 o 
  -3   5  11      449.21      428.84     15.04 o 
  -2   5  11       23.07       28.23      8.47 o 
  -1   5  11       50.84       85.46      6.59 o 
   0   5  11       37.59       37.64      6.60 o 
   1   5  11       17.88       18.26      5.72 o 
   2   5  11      173.38      176.82     10.20 o 
 -11   6  11        2.17        8.64      7.64 o 
 -10   6  11       20.38       20.93      7.97 o 
  -9   6  11        4.81        8.91      5.11 o 
  -8   6  11      307.94      282.59     12.33 o 
  -7   6  11       63.78       55.66      7.16 o 
  -6   6  11       89.08       93.24      8.46 o 
  -5   6  11      223.42      204.03     10.22 o 
  -4   6  11        0.56       -2.34      4.68 o 
  -3   6  11        0.00       -2.73      4.45 o 
  -2   6  11      315.80      311.79     12.92 o 
  -1   6  11       20.30       10.24      4.10 o 
   0   6  11      147.21      149.56      8.11 o 
   1   6  11      115.06      131.44     12.63 o 
 -11   7  11       38.81       25.25      9.30 o 
 -10   7  11       30.43       46.19      9.64 o 
  -9   7  11       20.13       31.66      5.96 o 
  -8   7  11       21.56       17.78      5.86 o 
  -7   7  11      162.09      139.59      9.60 o 
  -6   7  11       13.98        7.14      4.93 o 
  -5   7  11       64.57       69.79      7.52 o 
  -4   7  11      329.01      318.65     13.04 o 
  -3   7  11        0.47       -3.10      4.34 o 
  -2   7  11       13.63        9.47      5.17 o 
  -1   7  11      398.55      441.18     16.21 o 
   0   7  11      286.94      286.59     10.29 o 
   1   7  11      354.00      377.87     23.92 o 
 -10   8  11       11.40       10.81      8.14 o 
  -9   8  11       28.65       27.30      9.64 o 
  -8   8  11        0.35        1.75      6.31 o 
  -7   8  11      273.86      287.98     12.80 o 
  -6   8  11       57.69       60.29      7.51 o 
  -5   8  11      221.59      216.01     11.16 o 
  -4   8  11        2.11        1.50      4.93 o 
  -3   8  11      180.41      166.30      9.75 o 
  -2   8  11      300.04      330.75     16.78 o 
  -1   8  11       80.57       83.37      8.66 o 
   0   8  11        0.28        3.55      6.20 o 
   1   8  11        5.42        1.84      5.58 o 
 -10   9  11        3.05       10.95      6.55 o 
  -9   9  11       21.48       14.38      6.47 o 
  -8   9  11        9.56        6.57      6.22 o 
  -7   9  11       68.84       83.40     10.47 o 
  -6   9  11      146.74      165.33     10.64 o 
  -5   9  11        2.63       -1.83      5.15 o 
  -4   9  11       52.96       65.93      7.99 o 
  -3   9  11       77.37       64.99      8.34 o 
  -2   9  11       51.26       54.28      7.27 o 
  -1   9  11       34.58       35.78      7.28 o 
   0   9  11      154.69      171.36     11.59 o 
  -9  10  11       50.02       66.42     13.29 o 
  -8  10  11        5.09        4.88      6.22 o 
  -7  10  11       24.13       29.82      6.79 o 
  -6  10  11      105.62      136.97     14.12 o 
  -5  10  11        9.38        6.75      5.52 o 
  -4  10  11       22.86       32.69      6.80 o 
  -3  10  11       10.63       12.55      7.48 o 
  -2  10  11        1.46       -4.62      5.52 o 
  -1  10  11      155.50      183.93     11.16 o 
  -8  11  11        0.80       -0.36      6.05 o 
  -7  11  11       45.92       59.64      8.45 o 
  -6  11  11       40.82       41.07      7.42 o 
  -5  11  11        0.00       -2.29      5.91 o 
  -4  11  11        0.53       -3.82      5.87 o 
  -3  11  11        7.31        5.65      5.87 o 
  -2  11  11        8.38       -3.39      5.99 o 
  -6  12  11       18.07       18.02      6.77 o 
  -5  12  11      352.25      406.73     20.27 o 
  -4  12  11       15.05       13.27      6.67 o 
 -11   0  12      145.69      177.11     14.62 o 
 -10   0  12       15.47       10.30      7.97 o 
  -9   0  12      106.89      142.55     13.62 o 
  -8   0  12        3.54        0.66      5.98 o 
  -7   0  12      157.52      128.59     11.30 o 
  -6   0  12      197.04      199.04     13.29 o 
  -5   0  12      325.77      270.48     15.62 o 
  -4   0  12       60.03       36.42      6.31 o 
  -3   0  12       20.08       14.70      5.65 o 
  -2   0  12      505.41      487.16     15.62 o 
  -1   0  12       82.51       83.53     11.30 o 
   0   0  12       98.38      144.54     14.29 o 
   1   0  12        0.06       -7.31      6.65 o 
 -11   1  12      194.30      197.54     11.04 o 
 -10   1  12       30.38       21.12      5.49 o 
  -9   1  12        6.32        2.06      4.58 o 
  -8   1  12       13.00       -0.92      4.58 o 
  -7   1  12       45.62       30.53      5.39 o 
  -6   1  12      438.87      446.10     14.68 o 
  -5   1  12        0.53       -0.63      3.49 o 
  -4   1  12        2.22       -1.79      2.97 o 
  -3   1  12       70.22       64.56      8.59 o 
  -2   1  12      109.48      122.68     12.59 o 
  -1   1  12       38.51       43.16      5.96 o 
   0   1  12        4.54        2.31      4.28 o 
   1   1  12        0.40       -2.25      4.72 o 
 -11   2  12       86.09      122.87     16.95 o 
 -10   2  12       26.64        6.17      6.31 o 
  -9   2  12       39.55       29.21      6.11 o 
  -8   2  12      143.34      136.35      8.32 o 
  -7   2  12       10.19        9.86      4.45 o 
  -6   2  12       13.06       15.22      3.90 o 
  -5   2  12      187.33      178.85     11.46 o 
  -4   2  12       38.02       38.94      7.97 o 
  -3   2  12       67.68       81.33      8.56 o 
  -2   2  12       47.23       38.26      5.11 o 
  -1   2  12      129.95      142.16      7.52 o 
   0   2  12        0.02       -5.89      3.93 o 
   1   2  12        5.47        2.78      4.52 o 
 -11   3  12        6.46        2.35      5.75 o 
 -10   3  12        0.45       -0.24      5.32 o 
  -9   3  12        0.28        0.09      4.78 o 
  -8   3  12       36.17       28.76      5.49 o 
  -7   3  12      257.70      244.80     10.64 o 
  -6   3  12       23.04       23.70      6.65 o 
  -5   3  12       11.56        5.62      4.63 o 
  -4   3  12      217.41      216.71     13.46 o 
  -3   3  12        5.20        7.97      4.93 o 
  -2   3  12       79.78       95.82      6.75 o 
  -1   3  12       85.55      101.45      7.96 o 
   0   3  12        1.42       -1.47      4.27 o 
   1   3  12      100.17      123.28      8.36 o 
 -11   4  12        4.70        1.85     14.45 o 
 -10   4  12       10.65        9.63      5.49 o 
  -9   4  12       18.76        9.81      5.49 o 
  -8   4  12       33.22       13.62      7.64 o 
  -7   4  12      118.33      134.80      9.36 o 
  -6   4  12      315.73      286.95     12.10 o 
  -5   4  12       11.95       17.18      5.39 o 
  -4   4  12       80.91       92.89     11.96 o 
  -3   4  12        9.86        7.28      5.01 o 
  -2   4  12       42.02       48.18      6.81 o 
  -1   4  12       38.95       36.70      5.29 o 
   0   4  12       98.61      123.13      8.04 o 
 -11   5  12       52.02       70.11     11.63 o 
 -10   5  12        7.28       -3.99      7.64 o 
  -9   5  12        1.54       -1.00      6.98 o 
  -8   5  12        2.02        4.03      4.78 o 
  -7   5  12       91.19      100.02      8.81 o 
  -6   5  12        0.29       -2.98      4.58 o 
  -5   5  12        6.43        4.19      4.81 o 
  -4   5  12        0.63       -5.62      4.68 o 
  -3   5  12      171.76      190.43     10.34 o 
  -2   5  12      188.26      204.17     10.80 o 
  -1   5  12       12.37       15.17      4.60 o 
   0   5  12        3.23        7.61      4.72 o 
 -10   6  12       67.41       87.39     11.96 o 
  -9   6  12        0.01       -4.32      6.98 o 
  -8   6  12        0.07       -1.98      4.87 o 
  -7   6  12        4.91        3.03      6.65 o 
  -6   6  12       53.01       53.77     10.97 o 
  -5   6  12      134.27      154.89      9.63 o 
  -4   6  12        5.94        3.69      5.05 o 
  -3   6  12       15.60       16.57      5.86 o 
  -2   6  12      319.19      343.73     14.21 o 
  -1   6  12      115.21      135.35     10.69 o 
   0   6  12       11.83        5.06      4.63 o 
 -10   7  12       22.40       23.26      9.97 o 
  -9   7  12        0.30        2.82      5.41 o 
  -8   7  12       39.65       43.34      7.66 o 
  -7   7  12        0.04       -3.53      5.49 o 
  -6   7  12       73.52       91.05     15.62 o 
  -5   7  12       16.50       15.46      5.86 o 
  -4   7  12        0.17       -3.91      5.15 o 
  -3   7  12       67.93       77.43      8.52 o 
  -2   7  12      288.01      271.04     13.03 o 
  -1   7  12       32.60       35.99      6.69 o 
  -9   8  12       14.09       32.64      6.77 o 
  -8   8  12        4.83        0.74      5.67 o 
  -7   8  12       26.34       14.62      6.11 o 
  -6   8  12       63.83       92.99     17.78 o 
  -5   8  12      123.36      152.85     11.28 o 
  -4   8  12       84.09      120.65     10.63 o 
  -3   8  12       18.39       20.82     10.47 o 
  -2   8  12       94.02      126.86     10.92 o 
  -1   8  12      175.27      191.57     11.51 o 
  -8   9  12       92.65      119.43     10.91 o 
  -7   9  12       62.09       63.59     13.29 o 
  -6   9  12        0.67       -3.99      6.11 o 
  -5   9  12      111.23      161.66     20.60 o 
  -4   9  12      183.76      166.46     10.45 o 
  -3   9  12        1.59       -5.48      5.87 o 
  -2   9  12       45.82       59.63      8.68 o 
  -7  10  12       25.25       31.28      7.64 o 
  -6  10  12      160.63      177.76     11.78 o 
  -5  10  12        7.01        7.25      6.22 o 
  -4  10  12       58.22       75.39      9.28 o 
 -10   1  13       63.97       67.91      8.34 o 
  -9   1  13       42.46       41.15      7.04 o 
  -8   1  13      100.23      151.73      9.16 o 
  -7   1  13       68.47       72.22      7.40 o 
  -6   1  13       55.91       54.10      6.90 o 
  -5   1  13      266.84      265.74     13.29 o 
  -4   1  13       46.16       39.16      6.22 o 
  -3   1  13       48.69       47.38      5.79 o 
  -2   1  13        7.35        4.70      4.28 o 
  -1   1  13       31.23       28.16      5.43 o 
 -10   2  13       28.53       34.45      7.97 o 
  -9   2  13        0.59       -3.99      4.54 o 
  -8   2  13        9.05       11.10      5.39 o 
  -7   2  13       73.96       90.08      8.21 o 
  -6   2  13       18.39       18.94      7.97 o 
  -5   2  13        3.52        0.63      5.05 o 
  -4   2  13       51.77       45.57      6.69 o 
  -3   2  13      181.44      174.29      9.87 o 
  -2   2  13        4.17       -3.89      4.21 o 
  -1   2  13        4.11        5.21      4.77 o 
 -10   3  13      178.99      171.47     10.45 o 
  -9   3  13       21.73       21.06      9.97 o 
  -8   3  13        3.78        4.65      7.31 o 
  -7   3  13       20.99       24.26      8.97 o 
  -6   3  13       41.19       56.84      7.27 o 
  -5   3  13       53.64       49.93      7.14 o 
  -4   3  13        0.01        0.04      6.65 o 
  -3   3  13       76.37       92.38     17.28 o 
  -2   3  13       19.20       22.17      8.64 o 
  -1   3  13      129.68      153.64      8.87 o 
 -10   4  13        0.08        7.64      8.64 o 
  -9   4  13      501.62      627.02     28.24 o 
  -8   4  13       45.83       59.48     11.30 o 
  -7   4  13        7.48        5.65      7.97 o 
  -6   4  13        1.72        9.63      5.75 o 
  -5   4  13       39.97       47.51      7.28 o 
  -4   4  13        6.53        1.58      5.52 o 
  -3   4  13       13.50       22.53      6.22 o 
  -2   4  13        4.65        6.23      7.31 o 
  -9   5  13       31.06       47.18     10.63 o 
  -8   5  13       24.32       38.21     10.30 o 
  -7   5  13       67.75       86.85      9.15 o 
  -6   5  13       45.12       42.46      7.04 o 
  -5   5  13       76.54      117.86     10.22 o 
  -4   5  13       21.64       16.61      6.53 o 
  -3   5  13       94.01      125.28     10.45 o 
  -2   5  13        0.04       -3.70      5.86 o 
  -9   6  13        0.60        2.33      8.64 o 
  -8   6  13       60.84       91.68     10.13 o 
  -7   6  13       22.02       17.62      6.80 o 
  -6   6  13        1.85       -0.09      5.75 o 
  -5   6  13        0.80        7.25      5.99 o 
  -4   6  13       16.35       17.00      6.57 o 
  -3   6  13        0.67       -0.41      5.86 o 
  -8   7  13      120.59      168.19     21.60 o 
  -7   7  13        5.83        5.15      6.34 o 
  -6   7  13       14.23        0.16      5.99 o 
  -5   7  13      107.95      155.84     11.51 o 
  -4   7  13        4.06       10.31      8.81 o 
  -6   8  13       25.51       32.80      7.71 o 
  -8   0  14       63.82       78.75     11.63 o 
  -7   0  14        2.21        3.32      7.97 o 
  -6   0  14      433.17      459.55     22.26 o 
  -5   0  14       31.61       41.54      9.30 o 
  -8   1  14      219.35      295.85     12.92 o 
  -7   1  14       92.81      131.92     14.95 o 
  -6   1  14        6.45        2.33      8.31 o 
  -5   1  14       13.60        6.98      7.97 o 
  -4   1  14       77.24       85.38     14.62 o 
  -8   2  14      162.06      200.70     15.62 o 
  -7   2  14       66.13      100.02     13.29 o 
  -6   2  14        8.32       22.93      9.30 o 
  -5   2  14       12.53       12.29      8.64 o 
  -4   2  14       48.83       47.16     13.46 o 
  -7   3  14        0.69       -5.98      7.64 o 
  -6   3  14       21.42       22.26      8.97 o 
  -5   3  14       43.28       45.35      7.63 o 
  -6   4  14       66.34      116.95     10.34 o 
                                                 
